# Supplementary material for: 3-Hydroxy­meth­yl-6,8-dimeth­oxy-2H-chromen-2-one
Source: Acta Crystallogr Sect E Struct Rep Online. 2008 Jun 7;64(Pt 7):o1189. doi: 10.1107/S1600536808015833 (PMC2961715; doi:10.1107/S1600536808015833)
Supplement: Supplementary file 1 [file e-64-o1189-sup1.cif]

##############################################################################
###                                                                        ###
###        Electronic paper (Acta Crystallographica Section E)             ###
###                                                                        ###
##############################################################################
#                                                                            #
# This CIF contains the data in a paper accepted for publication in Acta     #
# Crystallographica Section E. It conforms to the requirements of Notes      #
# for Authors for Section E, and has been peer reviewed under the auspices   #
# of the IUCr Commission on Journals.                                        #
#                                                                            #
# Full details of the Crystallographic Information File format               #
# are given in the paper "The Crystallographic Information File (CIF):       #
# a New Standard Archive File for Crystallography" by S. R. Hall, F. H.      #
# Allen and I. D. Brown [Acta Cryst. (1991), A47, 655-685].                  #
#                                                                            #
# The current version of the core CIF dictionary is obtainable from          #
# ftp://ftp.iucr.org/pub/cif_core.dic. The current version number is 2.4.    #
#                                                                            #
# Software is freely available for graphical display of the structure(s) in  #
# this CIF.  For information consult the CIF home page http://www.iucr.org/  #
# cif/home.html                                                              #
#                                                                            #
# This file may be used for bona fide research purposes within the           #
# scientific community so long as proper attribution is given to the journal # 
# article from which it was obtained.                                        #
#                                                                            #
##############################################################################
                                             
data_global
_audit_creation_method     'form.cif (version 2.0)'
_journal_data_validation_number     ?
_journal_date_recd_electronic     2008-05-20
_journal_date_accepted     2008-05-26
_journal_name_full     'Acta Crystallographica, Section E'
_journal_year     2008
_journal_volume     64
_journal_issue      7
_journal_page_first     o1189
_journal_page_last     o1189
_journal_paper_category     QO
_journal_coeditor_code     HK2466
_publ_contact_author_name     'Mei-yan Wei'
_publ_contact_author_address
;
School of Pharmacy
Guangdong Medical College
Dongguan
Guangdong 523808
People's Republic of China
;
_publ_contact_author_email     mywei95@126.com
_publ_contact_author_fax     '0086-769-87216219'
_publ_contact_author_phone     '0086-769-87216219'
_publ_section_title
;
3-Hydroxymethyl-6,8-dimethoxy-2<i>H</i>-chromen-2-one
;
loop_
    _publ_author_name
    _publ_author_address
    'Mei-yan Wei'
;
School of Pharmacy
Guangdong Medical College
Dongguan
Guangdong 523808
People's Republic of China
;
    'Zhen Liu'
;
College of Chemistry and Chemical Engineering
Luoyang Normal University
Luoyang
Henan 471022
People's Republic of China
;
    'Chang-lun Shao'
;
School of Medicine and Pharmacy
Ocean University of China
Qingdao
Shandong 266003
People's Republic of China
;
    'Zhen-bin Jia'
;
School of Pharmacy
Guangdong Medical College
Dongguan
Guangdong 523808
People's Republic of China
;
    'Chang-yun Wang'
;
School of Medicine and Pharmacy
Ocean University of China
Qingdao
Shandong 266003
People's Republic of China
;
data_I
_audit_creation_method     SHELXL97
_chemical_name_systematic
;
3-Hydroxymethyl-6,8-dimethoxy-2<i>H</i>-chromen-2-one
;
_chemical_name_common     ?
_chemical_formula_moiety     'C12 H12 O5'
_chemical_formula_sum     'C12 H12 O5'
_chemical_formula_iupac     'C12 H12 O5'
_chemical_formula_weight     236.22
_chemical_melting_point     ?
_symmetry_cell_setting     monoclinic
_symmetry_space_group_name_H-M     'P 21/c'
_symmetry_space_group_name_Hall     '-P 2ybc'
loop_
    _symmetry_equiv_pos_as_xyz
    'x, y, z'
    '-x, y+1/2, -z+1/2'
    '-x, -y, -z'
    'x, -y-1/2, z-1/2'
_cell_length_a     14.6979(16)
_cell_length_b     12.2246(14)
_cell_length_c     23.896(3)
_cell_angle_alpha     90.00
_cell_angle_beta     95.035(2)
_cell_angle_gamma     90.00
_cell_volume     4277.0(9)
_cell_formula_units_Z     16
_cell_measurement_reflns_used     5413
_cell_measurement_theta_min     2.17
_cell_measurement_theta_max     26.96
_cell_measurement_temperature     173(2)
_exptl_crystal_description     block
_exptl_crystal_colour     yellow
_exptl_crystal_size_max     0.49
_exptl_crystal_size_mid     0.42
_exptl_crystal_size_min     0.25
_exptl_crystal_density_diffrn     1.467
_exptl_crystal_density_meas     ?
_exptl_crystal_density_method     'not measured'
_exptl_crystal_F_000     1984
_exptl_absorpt_coefficient_mu     0.115
_exptl_absorpt_correction_type     multi-scan
_exptl_absorpt_process_details     '(SADABS; Bruker, 2001)'
_exptl_absorpt_correction_T_min     0.9457
_exptl_absorpt_correction_T_max     0.9718
_exptl_special_details
;
;
_diffrn_ambient_temperature     173(2)
_diffrn_radiation_type     MoK\a
_diffrn_radiation_wavelength     0.71073
_diffrn_radiation_source     'fine-focus sealed tube'
_diffrn_radiation_monochromator     graphite
_diffrn_measurement_device_type     'Bruker SMART CCD area-detector'
_diffrn_measurement_method     '\f and \w'
_diffrn_detector_area_resol_mean     ?
_diffrn_reflns_number     19027
_diffrn_reflns_av_R_equivalents     0.0410
_diffrn_reflns_av_sigmaI/netI     0.0516
_diffrn_reflns_theta_min     1.71
_diffrn_reflns_theta_max     25.50
_diffrn_reflns_theta_full     25.50
_diffrn_measured_fraction_theta_max     0.997
_diffrn_measured_fraction_theta_full     0.997
_diffrn_reflns_limit_h_min     -17
_diffrn_reflns_limit_h_max     16
_diffrn_reflns_limit_k_min     -6
_diffrn_reflns_limit_k_max     14
_diffrn_reflns_limit_l_min     -28
_diffrn_reflns_limit_l_max     28
_diffrn_standards_number     ?
_diffrn_standards_interval_count     ?
_diffrn_standards_interval_time     ?
_diffrn_standards_decay_%     ?
_refine_special_details
;
 Refinement of F^2^ against ALL reflections.  The weighted R-factor wR and
 goodness of fit S are based on F^2^, conventional R-factors R are based
 on F, with F set to zero for negative F^2^. The threshold expression of
 F^2^ > 2sigma(F^2^) is used only for calculating R-factors(gt) etc. and is
 not relevant to the choice of reflections for refinement.  R-factors based
 on F^2^ are statistically about twice as large as those based on F, and R-
 factors based on ALL data will be even larger.
;
_reflns_number_total     7927
_reflns_number_gt     4460
_reflns_threshold_expression     I>2\s(I)
_refine_ls_structure_factor_coef     Fsqd
_refine_ls_matrix_type     full
_refine_ls_R_factor_all     0.0964
_refine_ls_R_factor_gt     0.0540
_refine_ls_wR_factor_gt     0.1373
_refine_ls_wR_factor_ref     0.1698
_refine_ls_goodness_of_fit_ref     1.001
_refine_ls_restrained_S_all     1.001
_refine_ls_number_reflns     7927
_refine_ls_number_parameters     625
_refine_ls_number_restraints     0
_refine_ls_hydrogen_treatment     constr
_refine_ls_weighting_scheme     calc
_refine_ls_weighting_details
               'calc w = 1/[\s^2^(Fo^2^)+(0.0977P)^2^] where P=(Fo^2^+2Fc^2^)/3'
_atom_sites_solution_hydrogens     geom
_atom_sites_solution_primary     direct
_atom_sites_solution_secondary     difmap
_refine_ls_shift/su_max     0.000
_refine_ls_shift/su_mean     0.000
_refine_diff_density_max     0.552
_refine_diff_density_min     -0.345
_refine_ls_extinction_method     none
_refine_ls_extinction_coef     ?
loop_
    _atom_type_symbol
    _atom_type_description
    _atom_type_scat_dispersion_real
    _atom_type_scat_dispersion_imag
    _atom_type_scat_source
    'C' 'C' 0.0033 0.0016
                         'International Tables Vol C Tables 4.2.6.8 and 6.1.1.4'
    'H' 'H' 0.0000 0.0000
                         'International Tables Vol C Tables 4.2.6.8 and 6.1.1.4'
    'O' 'O' 0.0106 0.0060
                         'International Tables Vol C Tables 4.2.6.8 and 6.1.1.4'
_computing_data_collection     'SMART (Bruker, 1997)'
_computing_cell_refinement     'SAINT (Bruker, 1997)'
_computing_data_reduction     'SAINT (Bruker, 2001)'
_computing_structure_solution     'SHELXS97 (Sheldrick, 2008)'
_computing_structure_refinement     'SHELXL97 (Sheldrick, 2008)'
_computing_molecular_graphics     'SHELXTL (Sheldrick, 2008)'
_computing_publication_material     'SHELXTL (Sheldrick, 2008)'
loop_
    _atom_site_type_symbol
    _atom_site_label
    _atom_site_fract_x
    _atom_site_fract_y
    _atom_site_fract_z
    _atom_site_U_iso_or_equiv
    _atom_site_adp_type
    _atom_site_calc_flag
    _atom_site_refinement_flags
    _atom_site_occupancy
    _atom_site_disorder_assembly
    _atom_site_disorder_group
    O O1 0.34046(10) 0.06130(12) 0.46126(6) 0.0222(4) Uani d . 1 . .
    O O2 0.23122(10) -0.02976(13) 0.49764(7) 0.0292(4) Uani d . 1 . .
    O O3 0.39758(10) 0.25128(12) 0.43110(7) 0.0285(4) Uani d . 1 . .
    O O4 0.66666(11) 0.07960(14) 0.36495(7) 0.0357(5) Uani d . 1 . .
    O O5 0.36461(10) -0.32898(13) 0.47854(8) 0.0363(5) Uani d . 1 . .
    H H5 0.3374 -0.3868 0.4863 0.054 Uiso calc R 1 . .
    O O6 0.40867(10) 0.01426(12) 0.28271(6) 0.0232(4) Uani d . 1 . .
    O O7 0.51833(10) 0.10466(13) 0.24619(7) 0.0303(4) Uani d . 1 . .
    O O8 0.34984(10) -0.17613(12) 0.31126(7) 0.0289(4) Uani d . 1 . .
    O O9 0.08454(10) -0.00244(14) 0.38154(7) 0.0345(4) Uani d . 1 . .
    O O10 0.38760(11) 0.40517(13) 0.26800(8) 0.0368(5) Uani d . 1 . .
    H H10 0.4159 0.4627 0.2612 0.055 Uiso calc R 1 . .
    O O11 0.07893(9) 0.13556(12) 0.21061(6) 0.0223(4) Uani d . 1 . .
    O O12 -0.02891(10) 0.04463(13) 0.24848(7) 0.0302(4) Uani d . 1 . .
    O O13 0.13692(10) 0.32770(12) 0.18371(7) 0.0263(4) Uani d . 1 . .
    O O14 0.40080(10) 0.17646(13) 0.11225(7) 0.0318(4) Uani d . 1 . .
    O O15 0.10756(10) -0.25362(13) 0.22829(8) 0.0368(5) Uani d . 1 . .
    H H15 0.0815 -0.3121 0.2362 0.055 Uiso calc R 1 . .
    O O16 0.16996(10) -0.06143(12) 0.03306(6) 0.0237(4) Uani d . 1 . .
    O O17 0.27877(10) 0.02844(13) -0.00470(7) 0.0311(4) Uani d . 1 . .
    O O18 0.10944(10) -0.25392(12) 0.05812(7) 0.0276(4) Uani d . 1 . .
    O O19 -0.15022(10) -0.09995(13) 0.13372(7) 0.0312(4) Uani d . 1 . .
    O O20 0.14506(11) 0.32841(13) 0.01782(8) 0.0356(5) Uani d . 1 . .
    H H20 0.1698 0.3864 0.0079 0.053 Uiso calc R 1 . .
    C C1 0.45277(14) 0.16623(18) 0.42108(9) 0.0207(5) Uani d . 1 . .
    C C2 0.53456(15) 0.17311(19) 0.39616(9) 0.0234(5) Uani d . 1 . .
    H H2 0.5560 0.2420 0.3844 0.028 Uiso calc R 1 . .
    C C3 0.58498(14) 0.07853(19) 0.38857(10) 0.0244(6) Uani d . 1 . .
    C C4 0.55564(15) -0.0224(2) 0.40567(10) 0.0266(6) Uani d . 1 . .
    H H4 0.5914 -0.0859 0.4009 0.032 Uiso calc R 1 . .
    C C5 0.47303(14) -0.03036(19) 0.43007(9) 0.0211(5) Uani d . 1 . .
    C C6 0.43561(15) -0.13227(19) 0.44780(9) 0.0237(5) Uani d . 1 . .
    H H6 0.4687 -0.1981 0.4437 0.028 Uiso calc R 1 . .
    C C7 0.35488(15) -0.13599(18) 0.47000(9) 0.0222(5) Uani d . 1 . .
    C C8 0.30436(15) -0.03491(18) 0.47759(9) 0.0221(5) Uani d . 1 . .
    C C9 0.42242(14) 0.06384(18) 0.43726(9) 0.0196(5) Uani d . 1 . .
    C C10 0.43098(16) 0.35850(18) 0.42034(11) 0.0313(6) Uani d . 1 . .
    H H10A 0.4897 0.3699 0.4423 0.047 Uiso calc R 1 . .
    H H10B 0.3870 0.4132 0.4311 0.047 Uiso calc R 1 . .
    H H10C 0.4392 0.3659 0.3803 0.047 Uiso calc R 1 . .
    C C11 0.69700(16) 0.1788(2) 0.34201(11) 0.0332(6) Uani d . 1 . .
    H H11A 0.6495 0.2072 0.3145 0.050 Uiso calc R 1 . .
    H H11B 0.7529 0.1652 0.3236 0.050 Uiso calc R 1 . .
    H H11C 0.7095 0.2324 0.3722 0.050 Uiso calc R 1 . .
    C C12 0.30893(15) -0.23834(18) 0.48782(10) 0.0265(6) Uani d . 1 . .
    H H12A 0.2987 -0.2337 0.5281 0.032 Uiso calc R 1 . .
    H H12B 0.2489 -0.2467 0.4660 0.032 Uiso calc R 1 . .
    C C13 0.29574(15) -0.09025(19) 0.32277(9) 0.0215(5) Uani d . 1 . .
    C C14 0.21541(14) -0.09679(19) 0.34822(9) 0.0229(5) Uani d . 1 . .
    H H14 0.1940 -0.1658 0.3598 0.027 Uiso calc R 1 . .
    C C15 0.16535(15) -0.00206(19) 0.35712(9) 0.0242(5) Uani d . 1 . .
    C C16 0.19569(15) 0.09855(19) 0.34029(9) 0.0251(5) Uani d . 1 . .
    H H16 0.1607 0.1624 0.3457 0.030 Uiso calc R 1 . .
    C C17 0.27796(14) 0.10636(18) 0.31530(9) 0.0207(5) Uani d . 1 . .
    C C18 0.31568(15) 0.20840(18) 0.29729(9) 0.0229(5) Uani d . 1 . .
    H H18 0.2832 0.2745 0.3019 0.027 Uiso calc R 1 . .
    C C19 0.39549(14) 0.21186(18) 0.27420(9) 0.0217(5) Uani d . 1 . .
    C C20 0.44543(15) 0.11029(18) 0.26644(9) 0.0221(5) Uani d . 1 . .
    C C21 0.32695(14) 0.01213(18) 0.30696(9) 0.0199(5) Uani d . 1 . .
    C C22 0.31769(17) -0.28333(18) 0.32396(11) 0.0304(6) Uani d . 1 . .
    H H22A 0.3139 -0.2900 0.3646 0.046 Uiso calc R 1 . .
    H H22B 0.3601 -0.3384 0.3117 0.046 Uiso calc R 1 . .
    H H22C 0.2571 -0.2949 0.3043 0.046 Uiso calc R 1 . .
    C C23 0.05554(16) -0.1015(2) 0.40576(10) 0.0319(6) Uani d . 1 . .
    H H23A 0.0453 -0.1572 0.3764 0.048 Uiso calc R 1 . .
    H H23B -0.0014 -0.0886 0.4232 0.048 Uiso calc R 1 . .
    H H23C 0.1027 -0.1268 0.4343 0.048 Uiso calc R 1 . .
    C C24 0.44016(15) 0.31340(18) 0.25490(10) 0.0268(6) Uani d . 1 . .
    H H24A 0.5026 0.3198 0.2738 0.032 Uiso calc R 1 . .
    H H24B 0.4447 0.3099 0.2138 0.032 Uiso calc R 1 . .
    C C25 0.19106(14) 0.24339(18) 0.17149(9) 0.0203(5) Uani d . 1 . .
    C C26 0.27178(14) 0.25041(18) 0.14697(9) 0.0222(5) Uani d . 1 . .
    H H26 0.2938 0.3199 0.1366 0.027 Uiso calc R 1 . .
    C C27 0.32196(14) 0.15630(19) 0.13717(9) 0.0224(5) Uani d . 1 . .
    C C28 0.29236(15) 0.05458(19) 0.15189(9) 0.0241(5) Uani d . 1 . .
    H H28 0.3272 -0.0088 0.1451 0.029 Uiso calc R 1 . .
    C C29 0.20983(14) 0.04547(18) 0.17709(9) 0.0192(5) Uani d . 1 . .
    C C30 0.17217(15) -0.05651(19) 0.19477(9) 0.0220(5) Uani d . 1 . .
    H H30 0.2044 -0.1225 0.1894 0.026 Uiso calc R 1 . .
    C C31 0.09317(15) -0.06079(18) 0.21847(9) 0.0205(5) Uani d . 1 . .
    C C32 0.04357(15) 0.03915(18) 0.22739(9) 0.0216(5) Uani d . 1 . .
    C C33 0.16038(14) 0.13937(18) 0.18639(9) 0.0185(5) Uani d . 1 . .
    C C34 0.17076(17) 0.43486(18) 0.17191(11) 0.0335(6) Uani d . 1 . .
    H H34A 0.2298 0.4464 0.1935 0.050 Uiso calc R 1 . .
    H H34B 0.1272 0.4902 0.1825 0.050 Uiso calc R 1 . .
    H H34C 0.1784 0.4410 0.1317 0.050 Uiso calc R 1 . .
    C C35 0.45447(15) 0.0838(2) 0.09976(11) 0.0338(6) Uani d . 1 . .
    H H35A 0.4754 0.0460 0.1347 0.051 Uiso calc R 1 . .
    H H35B 0.5075 0.1080 0.0808 0.051 Uiso calc R 1 . .
    H H35C 0.4174 0.0337 0.0752 0.051 Uiso calc R 1 . .
    C C36 0.05020(15) -0.16391(18) 0.23784(10) 0.0238(5) Uani d . 1 . .
    H H36A 0.0415 -0.1585 0.2784 0.029 Uiso calc R 1 . .
    H H36B -0.0104 -0.1746 0.2170 0.029 Uiso calc R 1 . .
    C C37 0.05696(15) -0.16841(19) 0.07157(9) 0.0212(5) Uani d . 1 . .
    C C38 -0.02323(14) -0.17498(18) 0.09693(9) 0.0228(5) Uani d . 1 . .
    H H38 -0.0458 -0.2445 0.1070 0.027 Uiso calc R 1 . .
    C C39 -0.07202(15) -0.08039(19) 0.10811(9) 0.0234(5) Uani d . 1 . .
    C C40 -0.04122(14) 0.02177(19) 0.09371(9) 0.0230(5) Uani d . 1 . .
    H H40 -0.0749 0.0857 0.1011 0.028 Uiso calc R 1 . .
    C C41 0.04095(15) 0.02945(18) 0.06786(9) 0.0209(5) Uani d . 1 . .
    C C42 0.07907(15) 0.13177(18) 0.05071(9) 0.0217(5) Uani d . 1 . .
    H H42 0.0479 0.1981 0.0571 0.026 Uiso calc R 1 . .
    C C43 0.15768(15) 0.13529(18) 0.02582(9) 0.0220(5) Uani d . 1 . .
    C C44 0.20614(15) 0.03467(18) 0.01684(9) 0.0226(5) Uani d . 1 . .
    C C45 0.08888(14) -0.06456(18) 0.05764(9) 0.0189(5) Uani d . 1 . .
    C C46 0.07568(17) -0.36016(19) 0.07114(11) 0.0337(6) Uani d . 1 . .
    H H46A 0.0718 -0.3661 0.1118 0.051 Uiso calc R 1 . .
    H H46B 0.1173 -0.4163 0.0590 0.051 Uiso calc R 1 . .
    H H46C 0.0149 -0.3707 0.0516 0.051 Uiso calc R 1 . .
    C C47 -0.20234(15) -0.0070(2) 0.14792(10) 0.0321(6) Uani d . 1 . .
    H H47A -0.1643 0.0410 0.1732 0.048 Uiso calc R 1 . .
    H H47B -0.2555 -0.0312 0.1667 0.048 Uiso calc R 1 . .
    H H47C -0.2230 0.0332 0.1136 0.048 Uiso calc R 1 . .
    C C48 0.19980(15) 0.23813(18) 0.00552(10) 0.0250(5) Uani d . 1 . .
    H H48A 0.2621 0.2472 0.0243 0.030 Uiso calc R 1 . .
    H H48B 0.2044 0.2336 -0.0355 0.030 Uiso calc R 1 . .
loop_
    _atom_site_aniso_label
    _atom_site_aniso_U_11
    _atom_site_aniso_U_22
    _atom_site_aniso_U_33
    _atom_site_aniso_U_12
    _atom_site_aniso_U_13
    _atom_site_aniso_U_23
    O1 0.0190(8) 0.0156(8) 0.0336(9) -0.0001(7) 0.0122(7) 0.0015(7)
    O2 0.0240(9) 0.0185(9) 0.0475(11) 0.0006(7) 0.0170(8) 0.0021(8)
    O3 0.0263(9) 0.0137(9) 0.0479(11) 0.0007(7) 0.0169(8) 0.0038(8)
    O4 0.0277(9) 0.0263(10) 0.0566(12) 0.0021(8) 0.0237(9) 0.0079(9)
    O5 0.0302(10) 0.0146(9) 0.0670(13) 0.0002(7) 0.0210(9) 0.0051(9)
    O6 0.0210(8) 0.0162(9) 0.0339(9) -0.0007(7) 0.0106(7) 0.0017(7)
    O7 0.0260(9) 0.0186(9) 0.0488(11) -0.0012(7) 0.0178(8) 0.0042(8)
    O8 0.0275(9) 0.0134(9) 0.0483(11) -0.0004(7) 0.0169(8) 0.0031(8)
    O9 0.0260(9) 0.0300(10) 0.0502(11) 0.0032(8) 0.0202(8) 0.0090(8)
    O10 0.0354(10) 0.0147(9) 0.0635(12) 0.0001(8) 0.0221(9) 0.0041(9)
    O11 0.0204(8) 0.0139(8) 0.0344(9) 0.0001(7) 0.0122(7) 0.0020(7)
    O12 0.0277(9) 0.0187(9) 0.0472(11) -0.0012(7) 0.0203(8) 0.0012(8)
    O13 0.0247(8) 0.0108(8) 0.0455(10) 0.0016(7) 0.0145(8) 0.0046(7)
    O14 0.0248(9) 0.0214(9) 0.0524(11) 0.0009(7) 0.0219(8) 0.0009(8)
    O15 0.0314(9) 0.0149(9) 0.0673(12) -0.0003(8) 0.0214(9) 0.0065(9)
    O16 0.0238(8) 0.0149(8) 0.0340(9) 0.0000(7) 0.0124(7) 0.0035(7)
    O17 0.0298(9) 0.0193(9) 0.0473(11) 0.0009(8) 0.0207(8) 0.0030(8)
    O18 0.0274(9) 0.0120(8) 0.0460(11) 0.0019(7) 0.0172(8) 0.0044(7)
    O19 0.0244(9) 0.0218(9) 0.0505(11) 0.0009(7) 0.0203(8) -0.0017(8)
    O20 0.0344(10) 0.0144(9) 0.0614(12) 0.0007(8) 0.0230(9) 0.0052(9)
    C1 0.0206(12) 0.0180(12) 0.0241(13) 0.0029(10) 0.0052(10) 0.0010(10)
    C2 0.0237(12) 0.0186(13) 0.0290(13) -0.0028(10) 0.0079(10) 0.0026(10)
    C3 0.0183(12) 0.0239(13) 0.0325(14) 0.0020(10) 0.0107(10) 0.0012(11)
    C4 0.0231(12) 0.0195(13) 0.0380(15) 0.0029(10) 0.0084(11) -0.0001(11)
    C5 0.0199(12) 0.0189(12) 0.0245(13) -0.0007(10) 0.0028(10) 0.0010(10)
    C6 0.0250(13) 0.0148(12) 0.0316(14) 0.0027(10) 0.0037(11) -0.0012(10)
    C7 0.0223(12) 0.0178(12) 0.0265(13) -0.0002(10) 0.0025(10) 0.0013(10)
    C8 0.0231(12) 0.0158(12) 0.0279(13) -0.0038(10) 0.0055(10) -0.0009(10)
    C9 0.0160(11) 0.0193(13) 0.0239(13) 0.0009(10) 0.0037(10) 0.0002(10)
    C10 0.0361(14) 0.0123(12) 0.0479(16) -0.0015(11) 0.0165(12) 0.0011(11)
    C11 0.0271(13) 0.0309(15) 0.0439(16) -0.0025(11) 0.0160(12) 0.0065(12)
    C12 0.0248(12) 0.0164(12) 0.0391(15) 0.0008(10) 0.0074(11) 0.0007(11)
    C13 0.0225(12) 0.0175(12) 0.0249(13) 0.0026(10) 0.0043(10) 0.0014(10)
    C14 0.0239(12) 0.0183(12) 0.0272(13) -0.0035(10) 0.0058(10) 0.0023(10)
    C15 0.0185(12) 0.0279(14) 0.0271(13) -0.0002(10) 0.0075(10) 0.0003(10)
    C16 0.0251(12) 0.0186(13) 0.0325(14) 0.0063(10) 0.0083(11) 0.0012(10)
    C17 0.0198(11) 0.0173(12) 0.0250(13) 0.0016(10) 0.0025(10) 0.0001(10)
    C18 0.0272(12) 0.0136(12) 0.0280(13) 0.0008(10) 0.0033(10) 0.0006(10)
    C19 0.0231(12) 0.0163(12) 0.0260(13) -0.0014(10) 0.0033(10) 0.0017(10)
    C20 0.0210(12) 0.0178(12) 0.0279(13) -0.0031(10) 0.0040(10) 0.0015(10)
    C21 0.0176(11) 0.0194(13) 0.0231(13) -0.0002(10) 0.0034(10) -0.0001(10)
    C22 0.0359(14) 0.0125(12) 0.0450(16) -0.0024(11) 0.0164(12) 0.0026(11)
    C23 0.0259(13) 0.0317(15) 0.0402(16) -0.0037(11) 0.0154(12) 0.0022(12)
    C24 0.0260(13) 0.0168(12) 0.0387(15) 0.0015(10) 0.0093(11) 0.0013(11)
    C25 0.0221(11) 0.0157(12) 0.0234(12) 0.0021(10) 0.0039(10) 0.0007(10)
    C26 0.0212(11) 0.0157(12) 0.0305(13) -0.0013(10) 0.0071(10) 0.0013(10)
    C27 0.0179(11) 0.0214(12) 0.0287(13) -0.0003(10) 0.0072(10) 0.0006(10)
    C28 0.0225(12) 0.0181(13) 0.0326(14) 0.0030(10) 0.0075(11) -0.0003(10)
    C29 0.0191(12) 0.0166(12) 0.0222(12) -0.0006(10) 0.0045(10) 0.0018(10)
    C30 0.0241(12) 0.0146(12) 0.0275(13) 0.0021(10) 0.0045(10) -0.0002(10)
    C31 0.0226(12) 0.0153(12) 0.0238(12) -0.0040(10) 0.0038(10) 0.0010(10)
    C32 0.0220(12) 0.0179(12) 0.0257(13) -0.0036(10) 0.0071(10) 0.0011(10)
    C33 0.0150(11) 0.0178(12) 0.0229(13) -0.0017(9) 0.0032(9) 0.0013(10)
    C34 0.0382(15) 0.0110(12) 0.0544(17) 0.0029(11) 0.0217(13) 0.0051(11)
    C35 0.0239(13) 0.0257(14) 0.0547(18) 0.0057(11) 0.0205(12) -0.0023(12)
    C36 0.0224(12) 0.0152(12) 0.0349(14) -0.0005(10) 0.0079(11) 0.0027(10)
    C37 0.0209(12) 0.0169(12) 0.0261(13) 0.0018(10) 0.0042(10) 0.0022(10)
    C38 0.0229(12) 0.0152(12) 0.0313(14) -0.0036(10) 0.0080(10) -0.0003(10)
    C39 0.0195(12) 0.0211(13) 0.0303(14) 0.0002(10) 0.0063(10) -0.0015(10)
    C40 0.0226(12) 0.0167(12) 0.0304(14) 0.0040(10) 0.0070(10) -0.0028(10)
    C41 0.0234(12) 0.0172(12) 0.0222(12) 0.0001(10) 0.0036(10) 0.0012(10)
    C42 0.0233(12) 0.0154(12) 0.0268(13) 0.0039(10) 0.0033(10) -0.0016(10)
    C43 0.0234(12) 0.0183(13) 0.0247(13) 0.0015(10) 0.0041(10) 0.0013(10)
    C44 0.0239(12) 0.0167(12) 0.0280(13) -0.0018(10) 0.0063(10) 0.0019(10)
    C45 0.0157(11) 0.0193(12) 0.0226(12) 0.0001(9) 0.0074(9) 0.0015(10)
    C46 0.0400(15) 0.0125(12) 0.0517(17) 0.0016(11) 0.0212(13) 0.0049(11)
    C47 0.0215(12) 0.0272(14) 0.0497(17) 0.0056(11) 0.0158(12) -0.0038(12)
    C48 0.0275(13) 0.0165(12) 0.0326(14) 0.0001(10) 0.0113(11) 0.0024(10)
_geom_special_details
;
All e.s.d.'s (except the e.s.d. in the dihedral angle between two l.s.
planes) are estimated using the full covariance matrix. The cell e.s.d.'s
are taken into account individually in the estimation of e.s.d.'s in
distances, angles and torsion angles; correlations between e.s.d.'s in
cell parameters are only used when they are defined by crystal symmetry.
An approximate (isotropic) treatment of cell e.s.d.'s is used for
estimating e.s.d.'s involving l.s. planes.
;
loop_
    _geom_bond_atom_site_label_1
    _geom_bond_atom_site_label_2
    _geom_bond_site_symmetry_2
    _geom_bond_distance
    _geom_bond_publ_flag
    O1 C8 . 1.361(3) ?
    O1 C9 . 1.379(2) ?
    O2 C8 . 1.216(2) ?
    O3 C1 . 1.353(3) ?
    O3 C10 . 1.431(3) ?
    O4 C3 . 1.371(2) ?
    O4 C11 . 1.418(3) ?
    O5 C12 . 1.407(3) ?
    O5 H5 . 0.8400 ?
    O6 C20 . 1.363(3) ?
    O6 C21 . 1.379(2) ?
    O7 C20 . 1.216(2) ?
    O8 C13 . 1.360(3) ?
    O8 C22 . 1.435(2) ?
    O9 C15 . 1.368(2) ?
    O9 C23 . 1.423(3) ?
    O10 C24 . 1.413(3) ?
    O10 H10 . 0.8400 ?
    O11 C32 . 1.363(2) ?
    O11 C33 . 1.375(2) ?
    O12 C32 . 1.220(2) ?
    O13 C25 . 1.350(2) ?
    O13 C34 . 1.438(3) ?
    O14 C27 . 1.371(2) ?
    O14 C35 . 1.427(3) ?
    O15 C36 . 1.414(3) ?
    O15 H15 . 0.8400 ?
    O16 C44 . 1.360(3) ?
    O16 C45 . 1.375(2) ?
    O17 C44 . 1.227(2) ?
    O18 C37 . 1.354(3) ?
    O18 C46 . 1.434(3) ?
    O19 C39 . 1.370(2) ?
    O19 C47 . 1.428(3) ?
    O20 C48 . 1.412(3) ?
    O20 H20 . 0.8400 ?
    C1 C2 . 1.390(3) ?
    C1 C9 . 1.395(3) ?
    C2 C3 . 1.394(3) ?
    C2 H2 . 0.9500 ?
    C3 C4 . 1.380(3) ?
    C4 C5 . 1.396(3) ?
    C4 H4 . 0.9500 ?
    C5 C9 . 1.390(3) ?
    C5 C6 . 1.440(3) ?
    C6 C7 . 1.342(3) ?
    C6 H6 . 0.9500 ?
    C7 C8 . 1.461(3) ?
    C7 C12 . 1.501(3) ?
    C10 H10A . 0.9800 ?
    C10 H10B . 0.9800 ?
    C10 H10C . 0.9800 ?
    C11 H11A . 0.9800 ?
    C11 H11B . 0.9800 ?
    C11 H11C . 0.9800 ?
    C12 H12A . 0.9900 ?
    C12 H12B . 0.9900 ?
    C13 C14 . 1.377(3) ?
    C13 C21 . 1.396(3) ?
    C14 C15 . 1.398(3) ?
    C14 H14 . 0.9500 ?
    C15 C16 . 1.380(3) ?
    C16 C17 . 1.398(3) ?
    C16 H16 . 0.9500 ?
    C17 C21 . 1.382(3) ?
    C17 C18 . 1.446(3) ?
    C18 C19 . 1.340(3) ?
    C18 H18 . 0.9500 ?
    C19 C20 . 1.463(3) ?
    C19 C24 . 1.496(3) ?
    C22 H22A . 0.9800 ?
    C22 H22B . 0.9800 ?
    C22 H22C . 0.9800 ?
    C23 H23A . 0.9800 ?
    C23 H23B . 0.9800 ?
    C23 H23C . 0.9800 ?
    C24 H24A . 0.9900 ?
    C24 H24B . 0.9900 ?
    C25 C26 . 1.371(3) ?
    C25 C33 . 1.405(3) ?
    C26 C27 . 1.397(3) ?
    C26 H26 . 0.9500 ?
    C27 C28 . 1.373(3) ?
    C28 C29 . 1.405(3) ?
    C28 H28 . 0.9500 ?
    C29 C33 . 1.387(3) ?
    C29 C30 . 1.442(3) ?
    C30 C31 . 1.337(3) ?
    C30 H30 . 0.9500 ?
    C31 C32 . 1.448(3) ?
    C31 C36 . 1.501(3) ?
    C34 H34A . 0.9800 ?
    C34 H34B . 0.9800 ?
    C34 H34C . 0.9800 ?
    C35 H35A . 0.9800 ?
    C35 H35B . 0.9800 ?
    C35 H35C . 0.9800 ?
    C36 H36A . 0.9900 ?
    C36 H36B . 0.9900 ?
    C37 C38 . 1.374(3) ?
    C37 C45 . 1.404(3) ?
    C38 C39 . 1.399(3) ?
    C38 H38 . 0.9500 ?
    C39 C40 . 1.382(3) ?
    C40 C41 . 1.407(3) ?
    C40 H40 . 0.9500 ?
    C41 C45 . 1.381(3) ?
    C41 C42 . 1.445(3) ?
    C42 C43 . 1.346(3) ?
    C42 H42 . 0.9500 ?
    C43 C44 . 1.447(3) ?
    C43 C48 . 1.501(3) ?
    C46 H46A . 0.9800 ?
    C46 H46B . 0.9800 ?
    C46 H46C . 0.9800 ?
    C47 H47A . 0.9800 ?
    C47 H47B . 0.9800 ?
    C47 H47C . 0.9800 ?
    C48 H48A . 0.9900 ?
    C48 H48B . 0.9900 ?
loop_
    _geom_angle_atom_site_label_1
    _geom_angle_atom_site_label_2
    _geom_angle_atom_site_label_3
    _geom_angle_site_symmetry_1
    _geom_angle_site_symmetry_3
    _geom_angle
    _geom_angle_publ_flag
    C8 O1 C9 . . 121.02(17) ?
    C1 O3 C10 . . 116.84(16) ?
    C3 O4 C11 . . 118.93(18) ?
    C12 O5 H5 . . 109.5 ?
    C20 O6 C21 . . 121.18(17) ?
    C13 O8 C22 . . 116.95(17) ?
    C15 O9 C23 . . 118.58(18) ?
    C24 O10 H10 . . 109.5 ?
    C32 O11 C33 . . 121.44(17) ?
    C25 O13 C34 . . 115.63(16) ?
    C27 O14 C35 . . 116.87(17) ?
    C36 O15 H15 . . 109.5 ?
    C44 O16 C45 . . 121.41(17) ?
    C37 O18 C46 . . 115.62(16) ?
    C39 O19 C47 . . 117.11(17) ?
    C48 O20 H20 . . 109.5 ?
    O3 C1 C2 . . 125.7(2) ?
    O3 C1 C9 . . 115.42(18) ?
    C2 C1 C9 . . 118.9(2) ?
    C1 C2 C3 . . 119.7(2) ?
    C1 C2 H2 . . 120.2 ?
    C3 C2 H2 . . 120.2 ?
    O4 C3 C4 . . 116.0(2) ?
    O4 C3 C2 . . 122.7(2) ?
    C4 C3 C2 . . 121.3(2) ?
    C3 C4 C5 . . 119.5(2) ?
    C3 C4 H4 . . 120.3 ?
    C5 C4 H4 . . 120.3 ?
    C9 C5 C4 . . 119.2(2) ?
    C9 C5 C6 . . 117.25(19) ?
    C4 C5 C6 . . 123.5(2) ?
    C7 C6 C5 . . 121.3(2) ?
    C7 C6 H6 . . 119.4 ?
    C5 C6 H6 . . 119.4 ?
    C6 C7 C8 . . 119.8(2) ?
    C6 C7 C12 . . 125.1(2) ?
    C8 C7 C12 . . 115.05(18) ?
    O2 C8 O1 . . 116.6(2) ?
    O2 C8 C7 . . 124.7(2) ?
    O1 C8 C7 . . 118.68(18) ?
    O1 C9 C5 . . 121.96(19) ?
    O1 C9 C1 . . 116.60(19) ?
    C5 C9 C1 . . 121.44(19) ?
    O3 C10 H10A . . 109.5 ?
    O3 C10 H10B . . 109.5 ?
    H10A C10 H10B . . 109.5 ?
    O3 C10 H10C . . 109.5 ?
    H10A C10 H10C . . 109.5 ?
    H10B C10 H10C . . 109.5 ?
    O4 C11 H11A . . 109.5 ?
    O4 C11 H11B . . 109.5 ?
    H11A C11 H11B . . 109.5 ?
    O4 C11 H11C . . 109.5 ?
    H11A C11 H11C . . 109.5 ?
    H11B C11 H11C . . 109.5 ?
    O5 C12 C7 . . 109.23(17) ?
    O5 C12 H12A . . 109.8 ?
    C7 C12 H12A . . 109.8 ?
    O5 C12 H12B . . 109.8 ?
    C7 C12 H12B . . 109.8 ?
    H12A C12 H12B . . 108.3 ?
    O8 C13 C14 . . 125.7(2) ?
    O8 C13 C21 . . 115.18(18) ?
    C14 C13 C21 . . 119.1(2) ?
    C13 C14 C15 . . 120.1(2) ?
    C13 C14 H14 . . 119.9 ?
    C15 C14 H14 . . 119.9 ?
    O9 C15 C16 . . 116.2(2) ?
    O9 C15 C14 . . 123.4(2) ?
    C16 C15 C14 . . 120.4(2) ?
    C15 C16 C17 . . 119.9(2) ?
    C15 C16 H16 . . 120.0 ?
    C17 C16 H16 . . 120.0 ?
    C21 C17 C16 . . 119.1(2) ?
    C21 C17 C18 . . 117.25(19) ?
    C16 C17 C18 . . 123.7(2) ?
    C19 C18 C17 . . 121.5(2) ?
    C19 C18 H18 . . 119.3 ?
    C17 C18 H18 . . 119.3 ?
    C18 C19 C20 . . 119.5(2) ?
    C18 C19 C24 . . 125.2(2) ?
    C20 C19 C24 . . 115.25(18) ?
    O7 C20 O6 . . 116.7(2) ?
    O7 C20 C19 . . 124.6(2) ?
    O6 C20 C19 . . 118.63(19) ?
    O6 C21 C17 . . 121.93(19) ?
    O6 C21 C13 . . 116.71(19) ?
    C17 C21 C13 . . 121.4(2) ?
    O8 C22 H22A . . 109.5 ?
    O8 C22 H22B . . 109.5 ?
    H22A C22 H22B . . 109.5 ?
    O8 C22 H22C . . 109.5 ?
    H22A C22 H22C . . 109.5 ?
    H22B C22 H22C . . 109.5 ?
    O9 C23 H23A . . 109.5 ?
    O9 C23 H23B . . 109.5 ?
    H23A C23 H23B . . 109.5 ?
    O9 C23 H23C . . 109.5 ?
    H23A C23 H23C . . 109.5 ?
    H23B C23 H23C . . 109.5 ?
    O10 C24 C19 . . 109.10(17) ?
    O10 C24 H24A . . 109.9 ?
    C19 C24 H24A . . 109.9 ?
    O10 C24 H24B . . 109.9 ?
    C19 C24 H24B . . 109.9 ?
    H24A C24 H24B . . 108.3 ?
    O13 C25 C26 . . 126.4(2) ?
    O13 C25 C33 . . 115.32(18) ?
    C26 C25 C33 . . 118.3(2) ?
    C25 C26 C27 . . 120.6(2) ?
    C25 C26 H26 . . 119.7 ?
    C27 C26 H26 . . 119.7 ?
    O14 C27 C28 . . 125.0(2) ?
    O14 C27 C26 . . 113.80(19) ?
    C28 C27 C26 . . 121.25(19) ?
    C27 C28 C29 . . 119.1(2) ?
    C27 C28 H28 . . 120.5 ?
    C29 C28 H28 . . 120.5 ?
    C33 C29 C28 . . 119.2(2) ?
    C33 C29 C30 . . 116.64(19) ?
    C28 C29 C30 . . 124.2(2) ?
    C31 C30 C29 . . 121.9(2) ?
    C31 C30 H30 . . 119.1 ?
    C29 C30 H30 . . 119.1 ?
    C30 C31 C32 . . 119.8(2) ?
    C30 C31 C36 . . 124.6(2) ?
    C32 C31 C36 . . 115.61(18) ?
    O12 C32 O11 . . 116.3(2) ?
    O12 C32 C31 . . 125.2(2) ?
    O11 C32 C31 . . 118.46(18) ?
    O11 C33 C29 . . 121.81(19) ?
    O11 C33 C25 . . 116.60(19) ?
    C29 C33 C25 . . 121.59(19) ?
    O13 C34 H34A . . 109.5 ?
    O13 C34 H34B . . 109.5 ?
    H34A C34 H34B . . 109.5 ?
    O13 C34 H34C . . 109.5 ?
    H34A C34 H34C . . 109.5 ?
    H34B C34 H34C . . 109.5 ?
    O14 C35 H35A . . 109.5 ?
    O14 C35 H35B . . 109.5 ?
    H35A C35 H35B . . 109.5 ?
    O14 C35 H35C . . 109.5 ?
    H35A C35 H35C . . 109.5 ?
    H35B C35 H35C . . 109.5 ?
    O15 C36 C31 . . 109.18(17) ?
    O15 C36 H36A . . 109.8 ?
    C31 C36 H36A . . 109.8 ?
    O15 C36 H36B . . 109.8 ?
    C31 C36 H36B . . 109.8 ?
    H36A C36 H36B . . 108.3 ?
    O18 C37 C38 . . 126.0(2) ?
    O18 C37 C45 . . 115.65(18) ?
    C38 C37 C45 . . 118.3(2) ?
    C37 C38 C39 . . 120.7(2) ?
    C37 C38 H38 . . 119.7 ?
    C39 C38 H38 . . 119.7 ?
    O19 C39 C40 . . 125.1(2) ?
    O19 C39 C38 . . 113.91(19) ?
    C40 C39 C38 . . 121.0(2) ?
    C39 C40 C41 . . 118.8(2) ?
    C39 C40 H40 . . 120.6 ?
    C41 C40 H40 . . 120.6 ?
    C45 C41 C40 . . 119.5(2) ?
    C45 C41 C42 . . 117.00(19) ?
    C40 C41 C42 . . 123.5(2) ?
    C43 C42 C41 . . 121.5(2) ?
    C43 C42 H42 . . 119.3 ?
    C41 C42 H42 . . 119.3 ?
    C42 C43 C44 . . 119.4(2) ?
    C42 C43 C48 . . 124.3(2) ?
    C44 C43 C48 . . 116.22(18) ?
    O17 C44 O16 . . 116.2(2) ?
    O17 C44 C43 . . 124.9(2) ?
    O16 C44 C43 . . 118.83(18) ?
    O16 C45 C41 . . 121.82(19) ?
    O16 C45 C37 . . 116.53(19) ?
    C41 C45 C37 . . 121.6(2) ?
    O18 C46 H46A . . 109.5 ?
    O18 C46 H46B . . 109.5 ?
    H46A C46 H46B . . 109.5 ?
    O18 C46 H46C . . 109.5 ?
    H46A C46 H46C . . 109.5 ?
    H46B C46 H46C . . 109.5 ?
    O19 C47 H47A . . 109.5 ?
    O19 C47 H47B . . 109.5 ?
    H47A C47 H47B . . 109.5 ?
    O19 C47 H47C . . 109.5 ?
    H47A C47 H47C . . 109.5 ?
    H47B C47 H47C . . 109.5 ?
    O20 C48 C43 . . 109.20(16) ?
    O20 C48 H48A . . 109.8 ?
    C43 C48 H48A . . 109.8 ?
    O20 C48 H48B . . 109.8 ?
    C43 C48 H48B . . 109.8 ?
    H48A C48 H48B . . 108.3 ?
loop_
    _geom_torsion_atom_site_label_1
    _geom_torsion_atom_site_label_2
    _geom_torsion_atom_site_label_3
    _geom_torsion_atom_site_label_4
    _geom_torsion_site_symmetry_1
    _geom_torsion_site_symmetry_2
    _geom_torsion_site_symmetry_3
    _geom_torsion_site_symmetry_4
    _geom_torsion
    _geom_torsion_publ_flag
    C10 O3 C1 C2 . . . . -6.8(3) ?
    C10 O3 C1 C9 . . . . 173.8(2) ?
    O3 C1 C2 C3 . . . . 179.7(2) ?
    C9 C1 C2 C3 . . . . -0.9(3) ?
    C11 O4 C3 C4 . . . . 174.6(2) ?
    C11 O4 C3 C2 . . . . -6.6(3) ?
    C1 C2 C3 O4 . . . . -179.2(2) ?
    C1 C2 C3 C4 . . . . -0.4(4) ?
    O4 C3 C4 C5 . . . . -179.9(2) ?
    C2 C3 C4 C5 . . . . 1.2(4) ?
    C3 C4 C5 C9 . . . . -0.7(3) ?
    C3 C4 C5 C6 . . . . 178.3(2) ?
    C9 C5 C6 C7 . . . . 0.4(3) ?
    C4 C5 C6 C7 . . . . -178.6(2) ?
    C5 C6 C7 C8 . . . . -1.3(3) ?
    C5 C6 C7 C12 . . . . 177.8(2) ?
    C9 O1 C8 O2 . . . . -179.01(19) ?
    C9 O1 C8 C7 . . . . 0.9(3) ?
    C6 C7 C8 O2 . . . . -179.4(2) ?
    C12 C7 C8 O2 . . . . 1.4(3) ?
    C6 C7 C8 O1 . . . . 0.7(3) ?
    C12 C7 C8 O1 . . . . -178.54(19) ?
    C8 O1 C9 C5 . . . . -1.8(3) ?
    C8 O1 C9 C1 . . . . 178.91(19) ?
    C4 C5 C9 O1 . . . . -179.8(2) ?
    C6 C5 C9 O1 . . . . 1.1(3) ?
    C4 C5 C9 C1 . . . . -0.6(3) ?
    C6 C5 C9 C1 . . . . -179.6(2) ?
    O3 C1 C9 O1 . . . . 0.1(3) ?
    C2 C1 C9 O1 . . . . -179.35(19) ?
    O3 C1 C9 C5 . . . . -179.2(2) ?
    C2 C1 C9 C5 . . . . 1.4(3) ?
    C6 C7 C12 O5 . . . . 1.1(3) ?
    C8 C7 C12 O5 . . . . -179.77(19) ?
    C22 O8 C13 C14 . . . . 3.7(3) ?
    C22 O8 C13 C21 . . . . -176.6(2) ?
    O8 C13 C14 C15 . . . . -179.2(2) ?
    C21 C13 C14 C15 . . . . 1.1(3) ?
    C23 O9 C15 C16 . . . . -172.5(2) ?
    C23 O9 C15 C14 . . . . 8.5(3) ?
    C13 C14 C15 O9 . . . . 179.2(2) ?
    C13 C14 C15 C16 . . . . 0.3(4) ?
    O9 C15 C16 C17 . . . . 179.6(2) ?
    C14 C15 C16 C17 . . . . -1.4(4) ?
    C15 C16 C17 C21 . . . . 1.1(3) ?
    C15 C16 C17 C18 . . . . -178.9(2) ?
    C21 C17 C18 C19 . . . . -1.0(3) ?
    C16 C17 C18 C19 . . . . 179.1(2) ?
    C17 C18 C19 C20 . . . . 0.6(3) ?
    C17 C18 C19 C24 . . . . -179.4(2) ?
    C21 O6 C20 O7 . . . . 178.95(19) ?
    C21 O6 C20 C19 . . . . -1.2(3) ?
    C18 C19 C20 O7 . . . . -179.7(2) ?
    C24 C19 C20 O7 . . . . 0.3(3) ?
    C18 C19 C20 O6 . . . . 0.4(3) ?
    C24 C19 C20 O6 . . . . -179.6(2) ?
    C20 O6 C21 C17 . . . . 0.8(3) ?
    C20 O6 C21 C13 . . . . -179.22(19) ?
    C16 C17 C21 O6 . . . . -179.81(19) ?
    C18 C17 C21 O6 . . . . 0.2(3) ?
    C16 C17 C21 C13 . . . . 0.2(3) ?
    C18 C17 C21 C13 . . . . -179.7(2) ?
    O8 C13 C21 O6 . . . . -1.0(3) ?
    C14 C13 C21 O6 . . . . 178.70(19) ?
    O8 C13 C21 C17 . . . . 178.9(2) ?
    C14 C13 C21 C17 . . . . -1.3(3) ?
    C18 C19 C24 O10 . . . . 3.5(3) ?
    C20 C19 C24 O10 . . . . -176.47(19) ?
    C34 O13 C25 C26 . . . . -3.1(3) ?
    C34 O13 C25 C33 . . . . 176.2(2) ?
    O13 C25 C26 C27 . . . . 179.2(2) ?
    C33 C25 C26 C27 . . . . 0.0(3) ?
    C35 O14 C27 C28 . . . . 1.5(3) ?
    C35 O14 C27 C26 . . . . -178.6(2) ?
    C25 C26 C27 O14 . . . . 179.78(19) ?
    C25 C26 C27 C28 . . . . -0.3(3) ?
    O14 C27 C28 C29 . . . . -179.8(2) ?
    C26 C27 C28 C29 . . . . 0.2(3) ?
    C27 C28 C29 C33 . . . . 0.1(3) ?
    C27 C28 C29 C30 . . . . -179.5(2) ?
    C33 C29 C30 C31 . . . . 0.6(3) ?
    C28 C29 C30 C31 . . . . -179.8(2) ?
    C29 C30 C31 C32 . . . . -0.6(3) ?
    C29 C30 C31 C36 . . . . -180.0(2) ?
    C33 O11 C32 O12 . . . . 179.87(19) ?
    C33 O11 C32 C31 . . . . -0.9(3) ?
    C30 C31 C32 O12 . . . . 179.9(2) ?
    C36 C31 C32 O12 . . . . -0.7(3) ?
    C30 C31 C32 O11 . . . . 0.7(3) ?
    C36 C31 C32 O11 . . . . -179.87(19) ?
    C32 O11 C33 C29 . . . . 1.0(3) ?
    C32 O11 C33 C25 . . . . -179.04(19) ?
    C28 C29 C33 O11 . . . . 179.65(19) ?
    C30 C29 C33 O11 . . . . -0.8(3) ?
    C28 C29 C33 C25 . . . . -0.3(3) ?
    C30 C29 C33 C25 . . . . 179.2(2) ?
    O13 C25 C33 O11 . . . . 1.0(3) ?
    C26 C25 C33 O11 . . . . -179.67(19) ?
    O13 C25 C33 C29 . . . . -179.0(2) ?
    C26 C25 C33 C29 . . . . 0.3(3) ?
    C30 C31 C36 O15 . . . . 1.5(3) ?
    C32 C31 C36 O15 . . . . -177.92(19) ?
    C46 O18 C37 C38 . . . . 1.2(3) ?
    C46 O18 C37 C45 . . . . -178.6(2) ?
    O18 C37 C38 C39 . . . . -179.2(2) ?
    C45 C37 C38 C39 . . . . 0.5(3) ?
    C47 O19 C39 C40 . . . . -1.8(3) ?
    C47 O19 C39 C38 . . . . 178.3(2) ?
    C37 C38 C39 O19 . . . . -179.7(2) ?
    C37 C38 C39 C40 . . . . 0.4(4) ?
    O19 C39 C40 C41 . . . . 179.6(2) ?
    C38 C39 C40 C41 . . . . -0.5(3) ?
    C39 C40 C41 C45 . . . . -0.2(3) ?
    C39 C40 C41 C42 . . . . 179.5(2) ?
    C45 C41 C42 C43 . . . . 0.1(3) ?
    C40 C41 C42 C43 . . . . -179.6(2) ?
    C41 C42 C43 C44 . . . . -1.1(3) ?
    C41 C42 C43 C48 . . . . 178.2(2) ?
    C45 O16 C44 O17 . . . . -179.98(19) ?
    C45 O16 C44 C43 . . . . 0.0(3) ?
    C42 C43 C44 O17 . . . . -179.0(2) ?
    C48 C43 C44 O17 . . . . 1.6(3) ?
    C42 C43 C44 O16 . . . . 1.1(3) ?
    C48 C43 C44 O16 . . . . -178.3(2) ?
    C44 O16 C45 C41 . . . . -1.0(3) ?
    C44 O16 C45 C37 . . . . 178.65(19) ?
    C40 C41 C45 O16 . . . . -179.30(19) ?
    C42 C41 C45 O16 . . . . 1.0(3) ?
    C40 C41 C45 C37 . . . . 1.1(3) ?
    C42 C41 C45 C37 . . . . -178.7(2) ?
    O18 C37 C45 O16 . . . . -1.1(3) ?
    C38 C37 C45 O16 . . . . 179.12(19) ?
    O18 C37 C45 C41 . . . . 178.5(2) ?
    C38 C37 C45 C41 . . . . -1.2(3) ?
    C42 C43 C48 O20 . . . . 1.2(3) ?
    C44 C43 C48 O20 . . . . -179.46(19) ?
loop_
    _geom_hbond_atom_site_label_D
    _geom_hbond_atom_site_label_H
    _geom_hbond_atom_site_label_A
    _geom_hbond_site_symmetry_A
    _geom_hbond_distance_DH
    _geom_hbond_distance_HA
    _geom_hbond_distance_DA
    _geom_hbond_angle_DHA
    _geom_hbond_publ_flag
    O20 H20 O2 4_565 0.84 2.00 2.829(2) 170.8 yes
    O15 H15 O12 2_545 0.84 1.96 2.800(2) 175.0 yes
    O10 H10 O7 2_655 0.84 2.00 2.838(2) 173.7 yes
    O5 H5 O17 4_556 0.84 1.96 2.790(2) 172.8 yes
