# Supplementary material for: 3-Hydroxy­meth­yl-6,8-dimeth­oxy-2H-chromen-2-one
Source: Acta Crystallogr Sect E Struct Rep Online. 2008 Jun 7;64(Pt 7):o1189. doi: 10.1107/S1600536808015833 (PMC2961715; doi:10.1107/S1600536808015833)
Supplement: Supplementary file 2 [file e-64-o1189-Isup2.hkl]

# 
# h,k,l, Fc-squared, Fo-squared, sigma(Fo-squared) and status flag 
# 
data_I
_shelx_title ' A in P2(1)/c' 
_shelx_refln_list_code          4 
_shelx_F_calc_maximum      459.80 
_exptl_crystal_F_000      1984.00 
_reflns_d_resolution_high  0.8255 
 
loop_ 
 _symmetry_equiv_pos_as_xyz 
 'x, y, z' 
 '-x, y+1/2, -z+1/2' 
 '-x, -y, -z' 
 'x, -y-1/2, z-1/2' 
 
_cell_length_a    14.6979 
_cell_length_b    12.2246 
_cell_length_c    23.8964 
_cell_angle_alpha  90.000 
_cell_angle_beta   95.035 
_cell_angle_gamma  90.000 
 
_shelx_F_squared_multiplier     1.000 
 
loop_ 
 _refln_index_h 
 _refln_index_k 
 _refln_index_l 
 _refln_F_squared_calc 
 _refln_F_squared_meas 
 _refln_F_squared_sigma 
 _refln_observed_status 
   2   0   0        0.12       -7.70      5.13 o 
   3   0   0       22.60       14.59      3.13 o 
   4   0   0    23985.00    28655.35   1099.90 o 
   5   0   0      322.23      285.72     16.44 o 
   6   0   0        5.27        1.41      5.05 o 
   7   0   0       17.40       16.75      6.33 o 
   8   0   0    33901.29    44565.62   1348.95 o 
   9   0   0      918.38     1086.48     31.34 o 
  10   0   0        2.38       -7.37      9.19 o 
  11   0   0      116.55      105.19     19.14 o 
  12   0   0        1.37       27.88     17.48 o 
  13   0   0      257.08      225.68     26.80 o 
  14   0   0        0.60        1.67     22.38 o 
  15   0   0        1.33      -22.38     24.52 o 
  16   0   0     2103.60     1795.97     95.48 o 
  17   0   0      428.39      497.86     56.67 o 
   2   1   0       27.96       12.70      5.60 o 
   3   1   0      448.48      370.69     18.65 o 
   4   1   0    56211.80    64295.05   1526.46 o 
   5   1   0       15.76        5.19      3.46 o 
   6   1   0        1.15       -0.43      3.49 o 
   7   1   0      212.39      215.45      8.06 o 
   8   1   0    17474.13    22287.73    478.39 o 
   9   1   0      717.19      831.92     19.48 o 
  10   1   0       54.30       49.29      9.67 o 
  11   1   0      254.44      250.06     21.03 o 
  12   1   0      330.37      309.27     19.25 o 
  13   1   0        2.86       -7.89     13.77 o 
  14   1   0        2.86      -15.37     15.76 o 
  15   1   0      113.59       99.70     24.17 o 
  16   1   0     5941.67     5535.81    161.70 o 
  17   1   0       56.89       79.89     25.66 o 
   0   2   0    22815.79    25277.22    952.87 o 
   1   2   0     5231.50     4010.41    110.10 o 
   2   2   0        0.20       -0.28      3.74 o 
   3   2   0     2680.23     2172.74     50.81 o 
   4   2   0    11213.65    12887.07    394.70 o 
   5   2   0     3880.98     3706.68    138.53 o 
   6   2   0       10.00        5.18      5.25 o 
   7   2   0     1409.25     1466.14     33.53 o 
   8   2   0     5756.48     6853.78    178.12 o 
   9   2   0      408.90      404.78     13.77 o 
  10   2   0      392.30      394.68     14.60 o 
  11   2   0        2.37       13.28      9.38 o 
  12   2   0      672.69      626.41     31.55 o 
  13   2   0       20.09        0.34     15.34 o 
  14   2   0      205.01      226.72     27.74 o 
  15   2   0      462.59      447.47     28.20 o 
  16   2   0     1851.17     1853.34     69.09 o 
  17   2   0        0.67      -31.75     24.23 o 
   1   3   0     1743.10     1501.94     45.00 o 
   2   3   0       66.93       73.61      7.27 o 
   3   3   0     1752.26     1580.69     46.99 o 
   4   3   0      275.55      278.05     10.89 o 
   5   3   0      958.85      950.73     26.64 o 
   6   3   0     6432.37     6726.66    152.11 o 
   7   3   0      298.11      271.35     11.74 o 
   8   3   0       56.92       50.92      9.42 o 
   9   3   0        8.42        6.58      8.25 o 
  10   3   0       52.20       41.13     10.48 o 
  11   3   0      329.15      342.35     16.23 o 
  12   3   0      252.94      272.18     16.56 o 
  13   3   0     1284.44     1294.84     43.31 o 
  14   3   0      164.54      114.16     20.34 o 
  15   3   0       62.02       39.92     19.04 o 
  16   3   0      123.78      114.60     27.43 o 
  17   3   0       67.43       62.64     26.45 o 
   0   4   0       23.72       19.29      9.76 o 
   1   4   0     1084.21      959.86     32.17 o 
   2   4   0    14701.03    16109.53    432.35 o 
   3   4   0     1510.28     1490.80     45.92 o 
   4   4   0     2694.58     2789.78     66.29 o 
   5   4   0      238.16      201.93     10.85 o 
   6   4   0     1217.54     1329.45     29.61 o 
   7   4   0      169.15      142.70     13.99 o 
   8   4   0       56.86       30.41     12.25 o 
   9   4   0      670.18      693.84     25.13 o 
  10   4   0     7762.38     7993.94    193.95 o 
  11   4   0      509.04      503.85     28.48 o 
  12   4   0      596.19      611.21     36.53 o 
  13   4   0     1564.88     1715.43     66.12 o 
  14   4   0     3680.53     4105.19    269.88 o 
  15   4   0        0.02      -41.61     28.69 o 
  16   4   0       58.62       71.31     30.47 o 
  17   4   0        2.96       43.57     39.52 o 
   1   5   0        0.05       10.53      7.65 o 
   2   5   0    26239.57    33288.30    888.19 o 
   3   5   0     3291.88     3269.11     77.52 o 
   4   5   0       47.90       31.77      7.63 o 
   5   5   0     2310.71     2658.06     55.51 o 
   6   5   0    14642.15    18005.49    397.07 o 
   7   5   0      115.35       76.67     13.92 o 
   8   5   0       22.23       15.71      9.87 o 
   9   5   0        6.04        8.39     10.64 o 
  10   5   0     1195.04     1276.23     49.69 o 
  11   5   0       75.23       58.42     19.74 o 
  12   5   0      456.53      445.76     33.38 o 
  13   5   0     3911.37     3931.25    125.26 o 
  14   5   0     4968.50     4994.73    153.30 o 
  15   5   0        1.89      -19.05     23.61 o 
  16   5   0        8.59       12.53     30.36 o 
   0   6   0       14.88        9.76     13.57 o 
   1   6   0       23.05       20.63      9.70 o 
   2   6   0     5112.27     7250.90    164.49 o 
   3   6   0     1554.26     1566.40     49.17 o 
   4   6   0        8.96       10.28      6.53 o 
   5   6   0      210.75      188.44     12.40 o 
   6   6   0      102.11      225.66     10.96 o 
   7   6   0        0.10        1.28      9.19 o 
   8   6   0        2.33       -8.34      8.98 o 
   9   6   0        5.59       16.49     14.74 o 
  10   6   0     5909.53     6622.99    193.15 o 
  11   6   0      603.53      558.47     64.17 o 
  12   6   0       91.92       71.69     45.24 o 
  13   6   0      435.19      513.26     46.31 o 
  14   6   0      319.49      376.20     64.05 o 
  15   6   0       11.86        5.29     38.45 o 
  16   6   0        0.31       22.34     32.15 o 
   1   7   0        0.03       -2.19      6.98 o 
   2   7   0       33.33       96.04     26.67 o 
   3   7   0      447.33      486.79     16.95 o 
   4   7   0       13.00        8.68      7.83 o 
   5   7   0        8.95       -0.87      7.90 o 
   6   7   0     4905.30     5602.69    127.47 o 
   7   7   0      148.44      159.89     16.42 o 
   8   7   0        1.11       -0.53     14.73 o 
   9   7   0      245.09      247.88     25.90 o 
  10   7   0     5740.37     6310.45    186.34 o 
  11   7   0      295.27      298.08     56.55 o 
  12   7   0        1.07       -4.10     21.43 o 
  13   7   0       55.40       58.82     24.87 o 
  14   7   0      298.10      392.72     72.50 o 
  15   7   0        8.73      -19.05     47.14 o 
   0   8   0       12.47       -2.04     14.64 o 
   1   8   0      601.24      615.24     20.59 o 
   2   8   0        0.13       19.55      8.11 o 
   3   8   0     1898.22     1944.64     45.50 o 
   4   8   0       23.17       17.66      9.28 o 
   5   8   0      489.84      450.74     17.67 o 
   6   8   0     3967.13     4557.60    110.22 o 
   7   8   0      179.68      187.64     23.97 o 
   8   8   0        1.44        2.86     15.32 o 
   9   8   0       23.01       -7.53     21.31 o 
  10   8   0      996.64      934.62     44.86 o 
  11   8   0      230.84      210.76     42.62 o 
  12   8   0       14.74       11.77     24.88 o 
  13   8   0       13.39      -31.44     24.59 o 
  14   8   0       31.22       26.05     28.03 o 
   1   9   0      953.24     1050.93     30.35 o 
   2   9   0      254.54      298.65     21.07 o 
   3   9   0      994.57     1003.28     28.72 o 
   4   9   0       16.67        9.17      9.84 o 
   5   9   0       19.55       12.06     10.23 o 
   6   9   0      484.01      456.30     22.40 o 
   7   9   0      375.57      345.81     28.95 o 
   8   9   0      136.36      113.30     23.74 o 
   9   9   0     1295.43     1183.90     51.89 o 
  10   9   0      342.27      373.70     32.69 o 
  11   9   0      145.52      155.59     27.09 o 
  12   9   0        6.10        5.36     23.75 o 
  13   9   0        1.18       -1.40     25.37 o 
  14   9   0      519.03      566.69     44.61 o 
   0  10   0     4453.02     4626.91    139.74 o 
   1  10   0     3334.90     3236.67     73.14 o 
   2  10   0       36.76       10.14     19.25 o 
   3  10   0       11.04       15.85     11.88 o 
   4  10   0      328.82      299.40     17.72 o 
   5  10   0       36.76       11.88     13.79 o 
   6  10   0       31.51       48.47     20.77 o 
   7  10   0       10.27       -4.13     19.52 o 
   8  10   0      132.16      105.24     24.69 o 
   9  10   0       16.93       33.85     24.07 o 
  10  10   0        1.17       -0.68     23.08 o 
  11  10   0      310.31      353.20     37.08 o 
  12  10   0       34.45        0.48     26.46 o 
  13  10   0      372.56      433.24     44.90 o 
   1  11   0      297.86      346.51     39.42 o 
   2  11   0      154.37      136.92     26.77 o 
   3  11   0     1041.45     1103.46     34.01 o 
   4  11   0      736.76      624.55     28.57 o 
   5  11   0        7.82       31.51     20.71 o 
   6  11   0        8.21       17.67     21.61 o 
   7  11   0      288.42      278.66     32.95 o 
   8  11   0       17.96       -1.28     22.22 o 
   9  11   0      405.50      349.85     38.03 o 
  10  11   0       36.42        8.69     26.43 o 
  11  11   0        0.28      -13.92     26.52 o 
   0  12   0     3949.05     4118.96    129.38 o 
   1  12   0       28.77        9.24     22.41 o 
   2  12   0        7.84      -16.54     13.57 o 
   3  12   0       84.09       71.12     19.97 o 
   4  12   0     2364.49     2602.52     91.83 o 
   5  12   0        0.79       19.38     21.97 o 
   6  12   0        1.53       -2.54     23.26 o 
   7  12   0       25.16        2.98     24.09 o 
   8  12   0      136.25      150.00     30.97 o 
   9  12   0        0.21      -33.95     26.81 o 
  10  12   0        7.40      -17.53     28.86 o 
   1  13   0       44.20       36.50     16.20 o 
   2  13   0        1.26       13.57     16.19 o 
   3  13   0       21.11       46.94     29.29 o 
   4  13   0     2155.67     2442.04     89.90 o 
   5  13   0       19.03      -10.28     25.00 o 
   6  13   0        0.13       -6.12     24.03 o 
   7  13   0       56.43       62.39     27.73 o 
   8  13   0     1195.74     1099.75     56.82 o 
   0  14   0     2531.24     2700.46     95.70 o 
   1  14   0        2.40        4.63     18.02 o 
   2  14   0        1.06        2.66     22.24 o 
   3  14   0       17.20       48.55     29.59 o 
   4  14   0     1509.09     1923.32     78.37 o 
   5  14   0       54.42       47.01     29.37 o 
 -17   1   1     2345.77     1999.31     74.41 o 
 -16   1   1      180.54      189.54     28.60 o 
 -15   1   1        2.84       15.20     26.07 o 
 -14   1   1        0.11      -16.24     16.41 o 
 -13   1   1       13.08       25.41     15.43 o 
 -12   1   1      398.71      368.88     18.44 o 
 -11   1   1       13.10        5.51     11.66 o 
 -10   1   1       68.60      100.75     16.65 o 
  -9   1   1    24203.43    31287.73    501.77 o 
  -8   1   1      412.80      418.53     21.86 o 
  -7   1   1       60.54       60.41      7.51 o 
  -6   1   1        4.17        5.15      3.64 o 
  -5   1   1     3677.66     4035.44     84.13 o 
  -4   1   1     4718.47     4639.74    131.52 o 
  -3   1   1       95.17       95.51      6.74 o 
  -2   1   1     1017.55      832.69     52.51 o 
  -1   1   1    83618.27   101226.77   4633.87 o 
   0   1   1      831.34      449.46     28.69 o 
   1   1   1      402.03      214.96      7.89 o 
   2   1   1      187.36      161.45     13.93 o 
   3   1   1     1345.21     1309.63     42.78 o 
   4   1   1      720.82      623.03     18.08 o 
   5   1   1        1.93       -6.34      4.23 o 
   6   1   1       47.79       40.58      4.15 o 
   7   1   1      268.50      392.08     10.12 o 
   8   1   1      388.60      400.31     11.03 o 
   9   1   1        9.78        5.59      6.44 o 
  10   1   1     1426.05     1539.52     36.78 o 
  11   1   1     1317.34     1290.90     39.35 o 
  12   1   1      557.80      554.88     29.10 o 
  13   1   1        7.30        2.79     13.25 o 
  14   1   1       45.03       36.34     16.73 o 
  15   1   1       67.80       81.82     28.45 o 
  16   1   1        4.64        0.77     36.67 o 
  17   1   1        7.57      -20.71     60.60 o 
 -17   2   1       94.76      100.46     26.93 o 
 -16   2   1      311.84      376.66     38.21 o 
 -15   2   1        9.07        5.44     21.21 o 
 -14   2   1      871.76      882.09     34.77 o 
 -13   2   1       27.93        7.79     15.61 o 
 -12   2   1     1406.32     1466.13     53.62 o 
 -11   2   1        9.11       -6.11      9.26 o 
 -10   2   1      452.26      427.99     16.43 o 
  -9   2   1     1701.90     1517.87     35.69 o 
  -8   2   1      798.57      871.33     28.66 o 
  -7   2   1      662.34      641.96     18.08 o 
  -6   2   1       18.57       11.08      5.55 o 
  -5   2   1    21633.84    23384.04    790.09 o 
  -4   2   1      673.46      688.02     21.65 o 
  -3   2   1      303.36      234.89     11.61 o 
  -2   2   1     2003.09     1639.10     41.07 o 
  -1   2   1    42528.39    45752.58    993.78 o 
   0   2   1     4483.65     3090.98    158.88 o 
   1   2   1       13.65        4.73      2.72 o 
   2   2   1      669.44      507.31     14.26 o 
   3   2   1     8470.57     8819.15    320.45 o 
   4   2   1     8886.17     9040.28    233.33 o 
   5   2   1      989.72      881.26     24.60 o 
   6   2   1        0.67       -5.89      5.20 o 
   7   2   1       27.96       47.36      7.58 o 
   8   2   1     1867.54     1909.62     42.78 o 
   9   2   1      217.49      197.88     11.13 o 
  10   2   1     1468.55     1611.03     34.80 o 
  11   2   1        7.22       -2.66      9.15 o 
  12   2   1      103.65      129.74     15.49 o 
  13   2   1        0.16      -15.05     15.15 o 
  14   2   1       93.71       72.55     19.40 o 
  15   2   1     1244.70     1313.28     54.04 o 
  16   2   1       30.63        8.90     28.33 o 
  17   2   1       34.82      -13.54     25.41 o 
 -17   3   1       26.99       47.34     27.14 o 
 -16   3   1      124.44      149.25     28.74 o 
 -15   3   1      564.38      516.37     34.60 o 
 -14   3   1      279.34      263.31     28.23 o 
 -13   3   1      118.37       95.61     17.97 o 
 -12   3   1     3832.75     3908.16     83.06 o 
 -11   3   1      626.80      654.89     22.29 o 
 -10   3   1        0.02      -13.01     12.17 o 
  -9   3   1       37.02       16.62      8.71 o 
  -8   3   1        0.11        1.58      7.18 o 
  -7   3   1      250.06      223.81     10.81 o 
  -6   3   1     3314.09     3540.32     83.18 o 
  -5   3   1     1665.98     1829.91     49.58 o 
  -4   3   1      408.69      354.60     18.93 o 
  -3   3   1      673.89      546.13     24.54 o 
  -2   3   1     1229.45      986.62     55.38 o 
  -1   3   1     3688.01     3650.21    139.87 o 
   0   3   1       73.74       84.75      7.29 o 
   1   3   1      752.62      711.87     28.18 o 
   2   3   1     1141.91     1070.17     26.73 o 
   3   3   1     2335.18     2360.95     54.80 o 
   4   3   1     4366.82     4252.48    117.85 o 
   5   3   1       80.95       98.47     11.22 o 
   6   3   1     8301.70     8310.66    234.51 o 
   7   3   1     1542.08     1493.59     40.30 o 
   8   3   1       71.88       61.70      9.08 o 
   9   3   1       16.34       18.78      9.10 o 
  10   3   1      252.72      244.51     14.42 o 
  11   3   1        5.48        5.34      9.55 o 
  12   3   1     1293.98     1329.02     42.84 o 
  13   3   1     1366.24     1390.36     45.63 o 
  14   3   1       12.49       -4.02     20.59 o 
  15   3   1        4.94        5.74     18.86 o 
  16   3   1       10.12       -7.95     21.26 o 
  17   3   1      215.35      245.20     32.30 o 
 -17   4   1       10.20       15.48     39.52 o 
 -16   4   1      123.03      159.20     62.38 o 
 -15   4   1       53.23       61.32     26.61 o 
 -14   4   1      844.95      909.14     67.14 o 
 -13   4   1      140.30      156.04     33.21 o 
 -12   4   1      125.14      155.84     19.14 o 
 -11   4   1     1912.26     2073.24     71.19 o 
 -10   4   1     3158.96     3114.41     97.34 o 
  -9   4   1        2.29       -9.79     10.28 o 
  -8   4   1       62.37       57.26     10.89 o 
  -7   4   1      330.76      385.42     15.54 o 
  -6   4   1     1492.76     1542.35     39.92 o 
  -5   4   1        3.08       -2.07      5.78 o 
  -4   4   1     1725.16     1671.68     41.92 o 
  -3   4   1     7120.02     7925.22    176.58 o 
  -2   4   1     5651.84     5234.58    118.66 o 
  -1   4   1      495.63      433.24     29.33 o 
   0   4   1      107.15       79.13     14.07 o 
   1   4   1     1298.23     1482.22     45.02 o 
   2   4   1     7919.63     7479.72    166.37 o 
   3   4   1        0.24       -6.66      4.44 o 
   4   4   1     8567.64     9025.15    200.03 o 
   5   4   1     2963.90     3569.65     82.19 o 
   6   4   1        5.98       -2.33      7.19 o 
   7   4   1       63.75       45.09      9.48 o 
   8   4   1       42.46       28.15     10.85 o 
   9   4   1     3887.34     4192.80    119.12 o 
  10   4   1     2079.58     2033.96     55.46 o 
  11   4   1       25.63       29.84     17.29 o 
  12   4   1     4406.27     4508.40    110.28 o 
  13   4   1    13482.83    14293.21    389.83 o 
  14   4   1      387.94      412.47     68.69 o 
  15   4   1        1.88      -11.09     24.74 o 
  16   4   1        0.77       -8.76     27.47 o 
  17   4   1        0.29      -44.29     37.62 o 
 -16   5   1        4.51       51.77     31.52 o 
 -15   5   1      253.10      320.01     36.04 o 
 -14   5   1      361.89      459.05     45.71 o 
 -13   5   1       74.56       45.24     32.14 o 
 -12   5   1     5076.90     5368.27    200.12 o 
 -11   5   1      806.85      834.30     39.09 o 
 -10   5   1       31.13       18.30     15.10 o 
  -9   5   1        6.83       13.55     13.95 o 
  -8   5   1       28.83       45.07     18.98 o 
  -7   5   1     2612.54     2702.18     66.72 o 
  -6   5   1     1768.90     1720.22     44.84 o 
  -5   5   1       83.39      127.85     15.12 o 
  -4   5   1     1683.80     1788.90     45.67 o 
  -3   5   1    29807.37    38821.38    845.46 o 
  -2   5   1     7197.37     7570.96    170.30 o 
  -1   5   1        0.30       -6.70      5.35 o 
   0   5   1       13.86       -2.43      9.50 o 
   1   5   1       22.18       72.89     35.83 o 
   2   5   1     1976.30     1949.77     56.91 o 
   3   5   1      629.31      637.26     19.76 o 
   4   5   1      826.19      943.12     26.61 o 
   5   5   1    15898.22    21779.77    476.35 o 
   6   5   1     3274.56     3459.95     94.37 o 
   7   5   1       30.91       26.90     12.07 o 
   8   5   1      483.72      494.19     26.46 o 
   9   5   1      147.25      191.60     16.97 o 
  10   5   1      883.12      800.39     36.99 o 
  11   5   1        1.72      -18.13     19.64 o 
  12   5   1      503.69      465.60     30.58 o 
  13   5   1    12353.92    13016.11    525.48 o 
  14   5   1      898.89      828.74     46.56 o 
  15   5   1       26.92        0.40     25.94 o 
  16   5   1       56.70       34.81     30.64 o 
 -16   6   1        7.90       22.37     29.16 o 
 -15   6   1       44.95       32.85     28.60 o 
 -14   6   1        0.51       15.48     45.95 o 
 -13   6   1       14.60        3.78     22.86 o 
 -12   6   1      493.13      500.27     33.52 o 
 -11   6   1    18231.87    20047.96    549.34 o 
 -10   6   1       90.43      144.65     35.24 o 
  -9   6   1        0.23       -1.50     14.46 o 
  -8   6   1        7.07       -0.07     15.12 o 
  -7   6   1      831.56      841.92     27.15 o 
  -6   6   1        0.02       -0.82      7.76 o 
  -5   6   1        4.53        0.75      8.09 o 
  -4   6   1       13.68       16.28      7.92 o 
  -3   6   1    40435.18    54802.04   1191.87 o 
  -2   6   1      105.21      108.80     12.46 o 
  -1   6   1        3.32        7.28      7.56 o 
   0   6   1      726.20      775.37     24.60 o 
   1   6   1      412.61      612.06     23.70 o 
   2   6   1     1294.43     1347.48     36.45 o 
   3   6   1       68.40       64.73     12.11 o 
   4   6   1       55.48       41.78      8.07 o 
   5   6   1     8652.54    12031.98    231.72 o 
   6   6   1       34.02       22.36      7.11 o 
   7   6   1        0.31        3.97     10.12 o 
   8   6   1        8.67       -0.12     10.25 o 
   9   6   1       10.14       20.60     11.63 o 
  10   6   1      505.65      450.97     29.27 o 
  11   6   1       60.79       66.13     55.71 o 
  12   6   1     1510.51     1562.55     75.24 o 
  13   6   1      742.12      662.93     38.44 o 
  14   6   1     1113.68     1083.35     82.14 o 
  15   6   1        2.12        7.25     53.33 o 
  16   6   1       31.81       57.92     47.98 o 
 -15   7   1      106.94      130.24     55.95 o 
 -14   7   1        0.16        2.47     30.12 o 
 -13   7   1        2.30      -32.68     21.79 o 
 -12   7   1      177.58      117.82     36.31 o 
 -11   7   1     5346.08     5727.24    171.94 o 
 -10   7   1        5.08        7.34     17.73 o 
  -9   7   1        4.03       -2.31     17.26 o 
  -8   7   1       20.99        7.99     15.50 o 
  -7   7   1      245.26      242.34     15.58 o 
  -6   7   1      441.86      466.11     18.49 o 
  -5   7   1        8.65        9.64      9.27 o 
  -4   7   1      841.13      868.80     28.45 o 
  -3   7   1    10373.99    13661.82    304.33 o 
  -2   7   1      333.11      335.84     16.51 o 
  -1   7   1        5.81       13.71      9.07 o 
   0   7   1        8.21        0.83      8.45 o 
   1   7   1     2790.08     3310.29     80.05 o 
   2   7   1      162.88      147.19     14.19 o 
   3   7   1        1.72        2.05     11.20 o 
   4   7   1      819.95      794.70     22.48 o 
   5   7   1      384.20      488.78     16.87 o 
   6   7   1       53.63       43.50     13.60 o 
   7   7   1        2.09        7.15     10.36 o 
   8   7   1       41.88       21.27     17.59 o 
   9   7   1        2.84        7.93     16.24 o 
  10   7   1       27.00       27.18     19.25 o 
  11   7   1       14.25        5.32     20.34 o 
  12   7   1      407.55      371.76     53.10 o 
  13   7   1     2153.88     2275.71     83.81 o 
  14   7   1        1.31       24.05     43.10 o 
  15   7   1        0.04      -39.52     52.38 o 
 -14   8   1        1.38       18.03     28.43 o 
 -13   8   1        4.20      -29.01     23.53 o 
 -12   8   1       61.40       63.14     24.76 o 
 -11   8   1     1106.73     1032.48     48.24 o 
 -10   8   1       58.35       50.53     20.95 o 
  -9   8   1       66.26       40.25     20.01 o 
  -8   8   1       47.48       43.74     18.16 o 
  -7   8   1        2.52       27.34     37.98 o 
  -6   8   1      408.06      408.43     27.74 o 
  -5   8   1        9.76        0.64      9.22 o 
  -4   8   1      257.31      267.92     18.01 o 
  -3   8   1     4329.57     5042.30    119.74 o 
  -2   8   1      308.04      329.69     18.41 o 
  -1   8   1      350.90      317.68     22.74 o 
   0   8   1       11.70        1.16     10.35 o 
   1   8   1     3762.81     3699.19     89.85 o 
   2   8   1      229.94      224.26     19.35 o 
   3   8   1      416.81      369.42     16.18 o 
   4   8   1        8.38       -2.70      8.90 o 
   5   8   1     2887.49     3269.96     70.31 o 
   6   8   1      323.90      335.16     18.74 o 
   7   8   1       33.90       18.61     11.97 o 
   8   8   1       30.23       11.79     16.13 o 
   9   8   1     1491.80     1624.68     62.76 o 
  10   8   1       12.84      -10.81     18.53 o 
  11   8   1       14.42        3.45     20.44 o 
  12   8   1        3.93      -33.71     22.47 o 
  13   8   1     1090.69     1140.16     54.06 o 
  14   8   1       24.66       13.12     28.26 o 
 -14   9   1      273.27      284.46     39.45 o 
 -13   9   1       14.83       16.90     27.00 o 
 -12   9   1       27.36        7.67     22.81 o 
 -11   9   1      246.87      329.65     34.94 o 
 -10   9   1      126.65       77.44     22.90 o 
  -9   9   1      287.75      279.69     31.01 o 
  -8   9   1      925.44      786.48     39.75 o 
  -7   9   1      240.72      223.02     60.83 o 
  -6   9   1      114.61       98.73     20.20 o 
  -5   9   1       12.55        6.57     10.73 o 
  -4   9   1      193.81      192.60     32.51 o 
  -3   9   1      800.27      930.79     28.12 o 
  -2   9   1        1.80       -6.93     10.24 o 
  -1   9   1      427.78      438.33     18.96 o 
   0   9   1      478.98      480.31     19.69 o 
   1   9   1      616.57      716.28     23.97 o 
   2   9   1       79.98       59.37     13.66 o 
   3   9   1      507.82      449.91     18.81 o 
   4   9   1      110.82      113.02     12.80 o 
   5   9   1      208.23      220.75     30.26 o 
   6   9   1     1390.89     1337.98     42.16 o 
   7   9   1      336.14      319.00     30.80 o 
   8   9   1       82.13       45.68     20.14 o 
   9   9   1      532.83      603.11     35.73 o 
  10   9   1      969.89      810.06     43.17 o 
  11   9   1      119.02      103.32     33.21 o 
  12   9   1       61.56       60.90     26.21 o 
  13   9   1        0.02       -8.93     27.48 o 
  14   9   1       26.89       33.77     29.74 o 
 -13  10   1      295.71      281.18     54.52 o 
 -12  10   1        6.94        6.20     25.68 o 
 -11  10   1       50.49       66.43     30.60 o 
 -10  10   1      198.06      170.56     29.52 o 
  -9  10   1      485.08      446.39     37.86 o 
  -8  10   1        0.91        5.63     21.18 o 
  -7  10   1      200.90      122.46     23.59 o 
  -6  10   1        2.14       -4.59     17.92 o 
  -5  10   1       16.51        1.69     17.49 o 
  -4  10   1      101.69       66.71     13.33 o 
  -3  10   1        7.39        1.32     11.57 o 
  -2  10   1     1117.56     1069.89     40.52 o 
  -1  10   1      109.02       58.91     38.63 o 
   0  10   1     5680.65     5598.48    117.31 o 
   1  10   1    14302.45    15124.12    295.27 o 
   2  10   1     3089.12     3017.06     79.61 o 
   3  10   1      164.73      191.98     24.42 o 
   4  10   1      946.49      914.62     56.35 o 
   5  10   1      155.74      147.82     18.98 o 
   6  10   1       31.05        4.01     19.48 o 
   7  10   1       61.88       51.81     21.52 o 
   8  10   1      265.17      219.56     29.61 o 
   9  10   1      451.39      445.70     67.98 o 
  10  10   1      597.98      471.38     49.64 o 
  11  10   1      577.99      485.15     96.19 o 
  12  10   1       39.66       36.12     28.14 o 
  13  10   1      332.66      364.57     41.93 o 
 -11  11   1        7.47       32.70     28.06 o 
 -10  11   1       26.81       -9.02     27.63 o 
  -9  11   1       56.74        7.40     22.90 o 
  -8  11   1      319.04      334.29     53.57 o 
  -7  11   1      202.43      176.16     29.13 o 
  -6  11   1       12.08        5.79     18.86 o 
  -5  11   1       76.93      117.45     23.40 o 
  -4  11   1      199.94      160.70     34.80 o 
  -3  11   1      420.65      457.87     21.71 o 
  -2  11   1       22.73        2.64     13.64 o 
  -1  11   1     1576.19     1728.63     45.12 o 
   0  11   1      658.27      625.74     26.32 o 
   1  11   1       29.79       17.39     13.92 o 
   2  11   1     1615.53     1523.29     44.70 o 
   3  11   1     2452.49     2565.18     61.42 o 
   4  11   1      265.90      300.09     24.40 o 
   5  11   1       47.16       16.38     20.46 o 
   6  11   1      237.50      288.15     32.52 o 
   7  11   1       49.55       56.11     23.30 o 
   8  11   1      462.96      396.20     44.76 o 
   9  11   1      117.65       95.99     33.33 o 
  10  11   1      327.20      263.38     36.27 o 
  11  11   1        5.10       -3.74     28.54 o 
 -10  12   1      142.29      107.19     32.20 o 
  -9  12   1      477.56      474.36     40.17 o 
  -8  12   1       23.93        9.14     23.80 o 
  -7  12   1        3.16      -29.48     23.31 o 
  -6  12   1       87.67       56.77     24.73 o 
  -5  12   1        0.68      -16.79     22.06 o 
  -4  12   1      288.26      291.04     70.83 o 
  -3  12   1       14.59        3.63     14.18 o 
  -2  12   1       39.90       13.57     14.50 o 
  -1  12   1      292.66      356.22     34.02 o 
   0  12   1      123.64       96.58     35.12 o 
   1  12   1        3.06        7.22     14.34 o 
   2  12   1      175.72      134.18     31.24 o 
   3  12   1      627.82      611.02     26.40 o 
   4  12   1      158.92      136.48     27.43 o 
   5  12   1        7.71       13.05     23.62 o 
   6  12   1       19.56      -11.02     23.84 o 
   7  12   1       11.52        4.43     38.93 o 
   8  12   1        0.07        2.91     33.45 o 
   9  12   1       14.35      -25.05     26.44 o 
  10  12   1        6.05       15.52     30.30 o 
  -8  13   1        0.89        6.04     28.58 o 
  -7  13   1        0.06      -16.04     26.84 o 
  -6  13   1       56.73       63.47     26.44 o 
  -5  13   1        2.54       14.88     25.58 o 
  -4  13   1       90.26       97.06     41.91 o 
  -3  13   1        0.73       17.82     24.41 o 
  -2  13   1        1.85       10.71     16.43 o 
  -1  13   1      162.06      164.96     22.89 o 
   0  13   1       18.05       18.58     16.14 o 
   1  13   1        0.10       -9.66     15.72 o 
   2  13   1       10.31       -6.55     16.54 o 
   3  13   1      261.01      403.47     35.35 o 
   4  13   1       78.40       70.09     26.77 o 
   5  13   1        0.00       10.50     28.10 o 
   6  13   1       53.73       49.68     28.92 o 
   7  13   1      261.18      409.39     41.91 o 
   8  13   1       58.96       53.21     30.02 o 
  -5  14   1       58.02       58.14     30.38 o 
  -4  14   1       56.29       59.30     55.24 o 
  -3  14   1        2.81      -20.60     32.02 o 
  -2  14   1        0.17       15.38     22.23 o 
  -1  14   1     1259.70     1426.44     51.03 o 
   0  14   1       67.45       95.64     26.84 o 
   1  14   1        1.83       -8.84     18.20 o 
   2  14   1        0.15       16.48     27.69 o 
   3  14   1      831.44      835.05     47.73 o 
   4  14   1       57.25       58.00     28.95 o 
   5  14   1        2.16      -14.09     28.62 o 
 -17   0   2        3.75       -5.95     34.29 o 
 -16   0   2        2.44      -13.10     31.91 o 
 -15   0   2      664.94      595.72     50.00 o 
 -14   0   2      947.01      903.58     57.86 o 
 -13   0   2      714.66      680.25     47.62 o 
 -12   0   2        0.03      -12.27     27.14 o 
 -11   0   2      477.61      519.49     27.72 o 
 -10   0   2     3019.79     4116.63     97.52 o 
  -9   0   2       13.54       16.12      8.54 o 
  -8   0   2        2.71        2.64      7.43 o 
  -7   0   2      830.48      886.17     29.85 o 
  -6   0   2     9173.58    12036.26    322.93 o 
  -5   0   2       31.73       23.15      5.08 o 
  -4   0   2        0.96       -5.83      3.89 o 
  -3   0   2      149.89      120.32      6.39 o 
  -2   0   2     5118.32     5729.49    149.98 o 
  -1   0   2       10.13        3.87      1.45 o 
   0   0   2        2.36       -1.75      1.94 o 
   1   0   2      190.32      153.16     10.36 o 
   2   0   2    21148.75    25349.16    656.98 o 
   3   0   2      856.03      845.81     42.02 o 
   4   0   2        0.50       -2.33      5.84 o 
   5   0   2      453.57      490.21     20.03 o 
   6   0   2     3272.99     3631.33    148.29 o 
   7   0   2        0.14       -6.08      5.80 o 
   8   0   2        4.05        1.20      6.84 o 
   9   0   2     1235.77     1444.21     45.68 o 
  11   0   2      264.96      289.29     30.00 o 
  12   0   2        2.41        8.22     15.72 o 
  13   0   2       18.71       17.99     19.13 o 
  14   0   2      824.45      796.93     68.45 o 
  15   0   2       88.06       82.14     30.71 o 
  16   0   2        0.42       -2.14     29.76 o 
  17   0   2      702.58      655.48     55.24 o 
 -17   1   2       29.40       43.15     25.75 o 
 -16   1   2       14.36        4.89     22.64 o 
 -15   1   2      207.64      190.85     25.00 o 
 -14   1   2     1280.12     1270.85     50.84 o 
 -13   1   2      320.94      331.62     22.63 o 
 -12   1   2        9.85       13.85     13.57 o 
 -11   1   2      167.93      163.09     21.24 o 
 -10   1   2     1035.31     1021.77     28.96 o 
  -9   1   2     1077.59     1283.08     25.19 o 
  -8   1   2       32.50       34.96      5.96 o 
  -7   1   2     1171.64     1245.76     23.14 o 
  -6   1   2      677.19      795.81     15.68 o 
  -5   1   2       75.43       64.71      6.40 o 
  -4   1   2      184.21      179.51     17.73 o 
  -3   1   2     1036.00      921.06     31.90 o 
  -2   1   2    28353.57    30294.71   1801.81 o 
  -1   1   2     1832.64     1045.95     35.12 o 
   0   1   2       64.13       33.58      3.48 o 
   1   1   2     2074.43     1710.71     57.18 o 
   2   1   2     1859.10     1905.53    135.35 o 
   3   1   2      390.57      320.10     14.64 o 
   4   1   2        0.98        4.36      4.82 o 
   5   1   2       37.92       27.76      6.87 o 
   6   1   2     2505.94     2869.94     57.13 o 
   7   1   2        3.45       -1.02      4.07 o 
   8   1   2        2.37       -7.03      4.69 o 
   9   1   2        7.76        0.96      5.77 o 
  10   1   2       13.18        7.60      8.38 o 
  11   1   2       36.13       35.83     11.27 o 
  12   1   2       14.07       -3.56     11.55 o 
  13   1   2      147.21      138.26     26.67 o 
  14   1   2       14.92       11.64     16.83 o 
  15   1   2      381.43      359.46     44.18 o 
  16   1   2        0.02       -6.76     21.54 o 
  17   1   2      211.56      261.97     32.83 o 
 -17   2   2        0.02       19.35     25.40 o 
 -16   2   2        1.11      -12.10     21.73 o 
 -15   2   2      247.31      285.99     30.93 o 
 -14   2   2     1168.20     1143.57     40.92 o 
 -13   2   2        1.11      -11.34     14.96 o 
 -12   2   2      340.97      331.58     20.61 o 
 -11   2   2       29.66       29.35     11.16 o 
 -10   2   2        3.95       11.42      8.36 o 
  -9   2   2     1801.74     1821.14     35.72 o 
  -8   2   2       58.39       52.84     11.05 o 
  -7   2   2      540.51      503.96     19.83 o 
  -6   2   2       63.80       60.70      5.41 o 
  -5   2   2     6942.30     7136.35    135.94 o 
  -4   2   2      108.38      102.07      5.58 o 
  -3   2   2        5.11        1.09      2.87 o 
  -2   2   2    26834.91    30910.89    673.57 o 
  -1   2   2     8914.75     6659.18    241.50 o 
   0   2   2      317.70      233.89     15.19 o 
   1   2   2     2514.55     1904.38     44.03 o 
   2   2   2     3906.70     4398.27    120.44 o 
   3   2   2      436.03      347.06     19.41 o 
   4   2   2     3422.74     2882.02     83.41 o 
   5   2   2     2615.09     2506.60     80.89 o 
   6   2   2      974.86     1107.55     31.11 o 
   7   2   2      725.51      672.63     19.21 o 
   8   2   2      262.59      247.31     12.05 o 
   9   2   2      109.03      103.14      9.73 o 
  10   2   2     1820.89     2111.64     43.09 o 
  11   2   2      226.47      236.24     17.17 o 
  12   2   2       44.12       44.40     13.57 o 
  13   2   2        0.93      -21.40     14.80 o 
  14   2   2      189.07      184.93     44.71 o 
  15   2   2       28.35       29.88     18.97 o 
  16   2   2       36.05       32.21     23.39 o 
  17   2   2      126.33      160.74     29.12 o 
 -17   3   2       13.10      -36.57     24.93 o 
 -16   3   2        9.19      -20.55     27.50 o 
 -15   3   2     1144.40     1140.58     42.54 o 
 -14   3   2       10.47      -21.93     16.66 o 
 -13   3   2      285.89      314.36     49.88 o 
 -12   3   2     4200.22     4067.81    145.36 o 
 -11   3   2      272.22      330.27     16.60 o 
 -10   3   2        9.15       -5.30      9.88 o 
  -9   3   2      120.61      100.04     10.45 o 
  -8   3   2      240.57      246.06     11.80 o 
  -7   3   2     2319.09     2319.93     48.97 o 
  -6   3   2      637.43      778.61     24.31 o 
  -5   3   2      415.35      434.45     25.18 o 
  -4   3   2      170.94      180.64      8.34 o 
  -3   3   2      296.19      182.96      8.09 o 
  -2   3   2     9387.09     9322.96    205.42 o 
  -1   3   2     2736.75     2319.07     67.18 o 
   0   3   2        5.88       13.97      3.96 o 
   1   3   2      372.03      358.47     11.66 o 
   2   3   2     1198.85     1261.97     31.17 o 
   3   3   2     1056.96      870.55     23.04 o 
   4   3   2     8458.44     8715.54    193.44 o 
   5   3   2       23.47        3.25      8.75 o 
   6   3   2     4183.02     4196.15    174.64 o 
   7   3   2      852.94      853.94     39.37 o 
   8   3   2        2.29       -5.88      7.24 o 
   9   3   2      330.15      308.60     14.49 o 
  10   3   2      673.44      654.63     21.79 o 
  11   3   2       25.97       28.11     10.02 o 
  12   3   2     2052.23     2129.93     51.44 o 
  13   3   2      949.37      962.70     36.60 o 
  14   3   2      398.48      360.08     27.94 o 
  15   3   2      129.09      155.80     23.88 o 
  16   3   2       14.59       10.29     21.50 o 
  17   3   2      316.78      454.42     68.81 o 
 -17   4   2        0.00       -7.86     37.38 o 
 -16   4   2      231.36      278.10     47.86 o 
 -15   4   2       19.60      -13.55     44.76 o 
 -14   4   2       42.06       79.20     23.50 o 
 -13   4   2     1373.08     1407.96     45.83 o 
 -12   4   2      699.02      836.54     66.55 o 
 -11   4   2      211.43      237.30     22.72 o 
 -10   4   2     1251.92     1099.19     43.58 o 
  -9   4   2      218.92      203.13     21.43 o 
  -8   4   2      211.04      228.57     17.55 o 
  -7   4   2      350.10      335.53     14.33 o 
  -6   4   2      787.52      848.25     24.73 o 
  -5   4   2        2.51        5.05      5.77 o 
  -4   4   2     1095.24     1256.26     32.63 o 
  -3   4   2     5106.08     4690.57    126.39 o 
  -2   4   2     2347.60     2395.47     57.10 o 
  -1   4   2      930.01      782.92     22.49 o 
   0   4   2     1603.56     1553.47     38.40 o 
   1   4   2      268.50      301.00     15.83 o 
   2   4   2     3448.64     2957.73    100.77 o 
   3   4   2      480.76      510.21     22.22 o 
   4   4   2    16085.09    19411.30    515.55 o 
   5   4   2     3056.84     3180.71     74.31 o 
   6   4   2       69.74       52.92     11.83 o 
   7   4   2       33.12       22.08      9.45 o 
   8   4   2        4.91        9.37     10.39 o 
   9   4   2     1748.77     1650.59     46.58 o 
  10   4   2      154.15      140.94     16.16 o 
  11   4   2      247.96      258.75     19.60 o 
  12   4   2     7195.34     7670.67    182.70 o 
  13   4   2     3814.05     4016.52    126.38 o 
  14   4   2       63.80       37.54     31.19 o 
  15   4   2       14.82       31.73     26.13 o 
  16   4   2      102.93      152.17     34.21 o 
 -16   5   2       55.73       39.27     32.13 o 
 -15   5   2      433.77      515.98     41.15 o 
 -14   5   2       88.47       42.97     25.11 o 
 -13   5   2      185.06      257.63     30.98 o 
 -12   5   2    11831.88    13365.01    372.80 o 
 -11   5   2      596.04      559.66     32.41 o 
 -10   5   2       84.64       56.73     24.76 o 
  -9   5   2      181.24      136.28     20.24 o 
  -8   5   2      175.84      150.06     14.72 o 
  -7   5   2      976.10      959.16     28.61 o 
  -6   5   2      192.26      185.82     11.80 o 
  -5   5   2       24.51       13.71      7.01 o 
  -4   5   2    18966.79    24831.00    542.89 o 
  -3   5   2     5830.29     6409.01    145.32 o 
  -2   5   2     1472.62     1418.16     37.70 o 
  -1   5   2       48.38       47.45      7.70 o 
   0   5   2      852.82     1025.70     28.41 o 
   1   5   2        8.53        3.34      7.13 o 
   2   5   2       84.55       85.44     10.10 o 
   3   5   2     1001.97      911.44     25.72 o 
   4   5   2    32618.72    43965.19   1377.11 o 
   5   5   2        7.63       22.70     10.63 o 
   6   5   2      511.92      465.27     26.59 o 
   7   5   2        7.67        1.57      8.97 o 
   8   5   2     3034.15     3397.15    100.57 o 
   9   5   2       69.71       63.42     16.99 o 
  10   5   2      234.85      240.38     20.13 o 
  11   5   2       71.63       52.34     19.25 o 
  12   5   2      404.79      415.14     31.43 o 
  13   5   2      159.30      145.40    105.83 o 
  14   5   2       73.23      119.46     27.08 o 
  15   5   2       60.74       69.86     61.79 o 
  16   5   2      563.82      620.58     48.05 o 
 -16   6   2       43.57       60.74     32.35 o 
 -15   6   2      294.04      293.24     54.52 o 
 -14   6   2        0.35       13.81     42.38 o 
 -13   6   2      294.69      334.74     82.14 o 
 -12   6   2    10244.49    11042.84    312.60 o 
 -11   6   2     1147.55     1151.60     49.79 o 
 -10   6   2        2.19       -3.28     27.38 o 
  -9   6   2      398.42      365.88     24.98 o 
  -8   6   2     5444.80     6235.99    180.39 o 
  -7   6   2      327.86      330.20     15.57 o 
  -6   6   2        0.69        2.10      8.03 o 
  -5   6   2        3.56        3.77      7.61 o 
  -4   6   2     2071.47     2717.21     66.77 o 
  -3   6   2      548.91      557.60     27.04 o 
  -2   6   2       17.15        2.11      8.08 o 
  -1   6   2      266.21      261.21     13.92 o 
   0   6   2      522.53      602.41     20.66 o 
   1   6   2       22.27       20.15      7.06 o 
   2   6   2       29.40       24.77     14.87 o 
   3   6   2      882.92      934.55     27.16 o 
   4   6   2      336.82      392.56     15.94 o 
   5   6   2      268.79      281.61     24.79 o 
   6   6   2       17.44        9.16      7.45 o 
   7   6   2      105.57      118.12     16.73 o 
   8   6   2       47.20       30.10     11.45 o 
   9   6   2      205.82      215.26     28.39 o 
  10   6   2       20.16       12.03     17.62 o 
  11   6   2      622.29      549.48     32.66 o 
  12   6   2     1266.26     1351.42     56.22 o 
  13   6   2     1412.74     1419.64     60.02 o 
  14   6   2       87.98       53.10     50.48 o 
  15   6   2       88.35       97.73     57.14 o 
  16   6   2      134.70       92.56     38.81 o 
 -15   7   2       30.13       11.19     46.43 o 
 -14   7   2        1.56       18.01     69.41 o 
 -13   7   2        3.15      -15.98     22.49 o 
 -12   7   2     2140.23     2598.97     90.09 o 
 -11   7   2      141.96      133.54     24.65 o 
 -10   7   2       25.90       18.29     31.67 o 
  -9   7   2      100.88       84.39     19.76 o 
  -8   7   2        2.91       -7.57     14.47 o 
  -7   7   2        6.12        7.42     20.95 o 
  -6   7   2        4.80       -8.09      9.20 o 
  -5   7   2      361.38      349.10     17.12 o 
  -4   7   2    11016.22    13465.17    300.29 o 
  -3   7   2       74.37       57.24     11.20 o 
  -2   7   2       17.42        6.12      9.49 o 
  -1   7   2      143.73      115.06     27.74 o 
   0   7   2     3520.29     4615.18    108.46 o 
   1   7   2        5.95        2.60      8.16 o 
   2   7   2        2.27        4.30      8.12 o 
   3   7   2       19.69       15.20      8.24 o 
   4   7   2      756.82      964.09     29.41 o 
   5   7   2      131.76      143.23     24.76 o 
   6   7   2        1.64       -2.09     10.12 o 
   7   7   2      514.91      533.59     22.54 o 
   8   7   2     3228.65     3644.71     90.91 o 
   9   7   2        7.20      -19.45     15.63 o 
  10   7   2        0.77      -14.25     17.28 o 
  11   7   2     1126.02     1062.30     47.93 o 
  12   7   2     1004.88     1008.89     47.73 o 
  13   7   2      366.49      350.84     33.01 o 
  14   7   2        0.55      -23.10     46.91 o 
  15   7   2        4.76      -17.62     50.24 o 
 -14   8   2        1.39        0.86     26.19 o 
 -13   8   2       16.27        1.41     25.29 o 
 -12   8   2       61.88       51.85     31.07 o 
 -11   8   2      180.38      177.00     27.24 o 
 -10   8   2       11.70       12.81     19.42 o 
  -9   8   2      741.03      656.50     36.67 o 
  -8   8   2     1366.51     1481.84     57.22 o 
  -7   8   2       51.15       29.07     16.50 o 
  -6   8   2       26.00       16.36     15.57 o 
  -5   8   2       35.43       27.89     11.23 o 
  -4   8   2     2553.77     2892.32     73.33 o 
  -3   8   2        4.02       -8.74     10.63 o 
  -2   8   2       35.44       33.72     12.17 o 
  -1   8   2     1308.68     1403.24     41.24 o 
   0   8   2      174.81      276.49     16.16 o 
   1   8   2     4022.82     3806.94    141.70 o 
   2   8   2       69.14       91.93     15.90 o 
   3   8   2     1468.20     1446.41     41.29 o 
   4   8   2      864.04      921.53     29.87 o 
   5   8   2        0.01       -3.06      9.38 o 
   6   8   2       35.37       30.21     11.88 o 
   7   8   2      316.97      319.94     19.41 o 
   8   8   2      293.81      340.48     44.88 o 
   9   8   2      302.31      262.01     28.98 o 
  10   8   2        0.05       13.84     20.48 o 
  11   8   2        1.74      -15.64     21.91 o 
  12   8   2     1502.89     1536.72     63.87 o 
  13   8   2       35.46       55.51     25.94 o 
  14   8   2        1.31      -33.93     27.60 o 
 -14   9   2       15.39        8.13     28.14 o 
 -13   9   2        3.96      -37.40     26.31 o 
 -12   9   2       32.98       32.70     25.28 o 
 -11   9   2       64.17       78.97     27.74 o 
 -10   9   2       33.66       12.00     21.79 o 
  -9   9   2      139.89      141.97     25.75 o 
  -8   9   2     3712.06     3209.68    135.95 o 
  -7   9   2       69.05       39.39     19.10 o 
  -6   9   2      130.05      149.50     23.11 o 
  -5   9   2       30.13       31.86     13.03 o 
  -4   9   2     2200.34     2243.44     61.43 o 
  -3   9   2       21.79       20.10     12.89 o 
  -2   9   2      140.67      139.03     19.03 o 
  -1   9   2      838.84      900.68     31.81 o 
   0   9   2     2365.34     2369.75     71.21 o 
   1   9   2       39.39       35.09     12.30 o 
   2   9   2       44.65       36.87     18.36 o 
   3   9   2      202.71      195.91     44.94 o 
   4   9   2      244.28      295.28     15.69 o 
   5   9   2       70.68       65.09     14.14 o 
   6   9   2      887.69      789.63     30.21 o 
   7   9   2      329.66      280.83     19.95 o 
   8   9   2        9.72       12.22     18.12 o 
   9   9   2      113.46       56.16     22.81 o 
  10   9   2      754.74      617.64     58.45 o 
  11   9   2      326.95      292.52     34.26 o 
  12   9   2      647.31      557.38     38.64 o 
  13   9   2       37.17       40.69     28.14 o 
 -13  10   2      103.23      169.49     33.93 o 
 -12  10   2        0.08      -19.27     25.89 o 
 -11  10   2        1.68      -13.66     23.69 o 
 -10  10   2      113.84       76.51     25.73 o 
  -9  10   2      469.86      410.68     33.79 o 
  -8  10   2       50.92       16.40     21.18 o 
  -7  10   2      786.49      623.79     36.61 o 
  -6  10   2       33.67       13.19     18.53 o 
  -5  10   2        0.64       -1.61     16.41 o 
  -4  10   2        0.36       -3.76     11.66 o 
  -3  10   2       27.74       18.74     11.54 o 
  -2  10   2     3215.73     3288.83     84.77 o 
  -1  10   2       45.52       49.31     39.39 o 
   0  10   2     6058.24     5895.09    141.90 o 
   1  10   2    25466.70    25980.61    497.92 o 
   2  10   2     8991.11     9257.49    214.16 o 
   3  10   2      192.09      177.73     21.20 o 
   4  10   2     1535.28     1627.00     42.28 o 
   5  10   2      178.18      192.76     20.51 o 
   6  10   2        3.32       18.19     15.52 o 
   7  10   2      116.23      102.59     22.13 o 
   8  10   2      151.33      112.37     25.42 o 
   9  10   2     1342.86     1143.39     53.47 o 
  10  10   2     1634.71     1363.12     60.28 o 
  11  10   2      130.03      115.39     28.43 o 
  12  10   2       61.03       75.35     37.62 o 
 -11  11   2       90.84       77.12     30.02 o 
 -10  11   2      240.72      315.02     38.11 o 
  -9  11   2       19.53       20.98     24.66 o 
  -8  11   2      297.26      381.67     53.57 o 
  -7  11   2      617.01      548.16     36.02 o 
  -6  11   2      405.03      392.75     59.29 o 
  -5  11   2       65.45       19.33     21.13 o 
  -4  11   2       80.92       67.09     18.62 o 
  -3  11   2     1184.80     1184.87     40.69 o 
  -2  11   2      686.06      697.48     33.61 o 
  -1  11   2      858.46      856.84     29.48 o 
   0  11   2      957.41      843.90     29.59 o 
   1  11   2       93.69       90.58     25.50 o 
   2  11   2     7813.49     8268.49    194.55 o 
   3  11   2      672.33      694.24     26.31 o 
   4  11   2       30.17       10.13     16.09 o 
   5  11   2      331.44      399.15     33.88 o 
   6  11   2     1164.03     1046.36     77.86 o 
   7  11   2      136.03      124.35     30.60 o 
   8  11   2      227.48      165.53     28.77 o 
   9  11   2      313.94      233.88     32.82 o 
  10  11   2     1361.12     1211.89     58.04 o 
  11  11   2        4.11      -12.72     27.62 o 
 -10  12   2      408.45      451.64     45.06 o 
  -9  12   2       18.43      -19.43     25.59 o 
  -8  12   2        0.03      -14.41     24.83 o 
  -7  12   2        1.67      -15.34     23.86 o 
  -6  12   2     1453.97     1238.71     56.06 o 
  -5  12   2        6.24      -22.96     22.63 o 
  -4  12   2       19.32        5.14     22.14 o 
  -3  12   2       56.86       18.10     16.89 o 
  -2  12   2       36.43       30.94     15.28 o 
  -1  12   2       23.84      -10.39     13.93 o 
   0  12   2        0.11      -14.21     15.43 o 
   1  12   2       13.05      -10.44     14.41 o 
   2  12   2     2247.76     2340.64     65.57 o 
   3  12   2       64.26       44.81     16.55 o 
   4  12   2        2.39      -10.30     17.36 o 
   5  12   2      144.31       67.66     26.08 o 
   6  12   2     1371.92     1297.12     58.84 o 
   7  12   2        9.93       11.63     25.82 o 
   8  12   2        0.31      -31.98     24.92 o 
   9  12   2      168.39      206.46     35.22 o 
  10  12   2      269.91      266.36     38.80 o 
  -8  13   2        0.56      -29.29     28.33 o 
  -7  13   2      144.14       88.28     30.80 o 
  -6  13   2       12.00       -1.02     26.68 o 
  -5  13   2        3.04      -20.30     38.57 o 
  -4  13   2        0.00       -8.95     23.90 o 
  -3  13   2       36.75       28.95     19.80 o 
  -2  13   2      119.02      138.60     48.49 o 
  -1  13   2       34.34       35.98     17.07 o 
   0  13   2        0.25      -16.51     15.90 o 
   1  13   2       22.76       28.38     18.56 o 
   2  13   2      169.85      235.06     36.02 o 
   3  13   2        5.47       37.26     20.23 o 
   4  13   2        0.08       -9.43     24.41 o 
   5  13   2       62.69       83.59     28.84 o 
   6  13   2       72.27       36.73     28.02 o 
   7  13   2        0.09       22.31     28.40 o 
   8  13   2        2.44       -0.17     26.20 o 
  -5  14   2       37.60       49.02     29.63 o 
  -4  14   2        1.57        4.33     28.11 o 
  -3  14   2       96.77       89.60     29.93 o 
  -2  14   2      727.17      839.08     39.03 o 
  -1  14   2       46.57       27.00     28.65 o 
   0  14   2        3.53       28.56     18.69 o 
   1  14   2        2.12      -11.58     18.29 o 
   2  14   2      365.11      406.26     33.81 o 
   3  14   2       55.01       63.88     28.81 o 
   4  14   2        0.90      -19.42     27.83 o 
   5  14   2       43.01       27.22     50.36 o 
 -17   1   3        9.28        4.07     25.58 o 
 -16   1   3      200.68      170.79     27.07 o 
 -15   1   3      121.74      127.13     23.97 o 
 -14   1   3       28.36       40.54     18.61 o 
 -13   1   3       35.92       34.49     15.93 o 
 -12   1   3       30.13       23.36     14.01 o 
 -11   1   3     3013.91     3194.99     65.39 o 
 -10   1   3      120.60      102.28     10.18 o 
  -9   1   3       15.56       21.06      6.37 o 
  -8   1   3     1945.42     2303.74     39.71 o 
  -7   1   3     2335.56     3121.05     51.25 o 
  -6   1   3       90.02       84.13      8.73 o 
  -5   1   3        0.14        0.40      3.57 o 
  -4   1   3     1608.90     1529.75     58.19 o 
  -3   1   3      421.08      661.10     31.46 o 
  -2   1   3     2816.40     2293.74    173.44 o 
  -1   1   3        7.70        4.46      2.50 o 
   0   1   3     2586.08     2149.75     48.98 o 
   1   1   3      261.13      295.86     14.23 o 
   2   1   3     1405.75     1310.66     73.31 o 
   3   1   3       33.61       12.30      6.15 o 
   4   1   3       97.69      105.81     10.69 o 
   5   1   3      232.23      289.99     10.71 o 
   6   1   3      183.37      171.46     12.17 o 
   7   1   3        1.84       -0.27      4.61 o 
   8   1   3       14.63       13.81      5.04 o 
   9   1   3     2510.49     2972.27     62.07 o 
  10   1   3     1111.48     1137.50     47.13 o 
  11   1   3       17.18       15.24     10.69 o 
  12   1   3      153.60      154.32     18.66 o 
  13   1   3      852.81      820.75     28.21 o 
  14   1   3       58.01       40.17     15.95 o 
  15   1   3       23.58       30.46     18.50 o 
  16   1   3        0.02        9.05     21.89 o 
  17   1   3       21.82        8.02     24.83 o 
 -17   2   3        2.06        5.05     25.04 o 
 -16   2   3       40.54       30.22     23.93 o 
 -15   2   3     1151.77     1101.40     49.23 o 
 -14   2   3      134.82      171.80     25.16 o 
 -13   2   3        5.32        5.25     16.16 o 
 -12   2   3      685.93      673.11     28.10 o 
 -11   2   3      188.24      192.99     14.06 o 
 -10   2   3      173.84      199.32     12.42 o 
  -9   2   3      833.05      826.19     22.68 o 
  -8   2   3       32.30       30.94      7.31 o 
  -7   2   3      238.00      307.38     10.89 o 
  -6   2   3      126.87      135.23      7.20 o 
  -5   2   3     1077.83     1109.73     30.62 o 
  -4   2   3      324.71      323.64     18.42 o 
  -3   2   3    10003.46    10818.61    447.15 o 
  -2   2   3     9308.34     8253.32    186.96 o 
  -1   2   3      358.15      272.69     10.87 o 
   0   2   3       14.35        7.83      3.43 o 
   1   2   3    22370.99    24573.59    775.14 o 
   2   2   3      409.57      352.53     15.07 o 
   3   2   3       33.66       25.12      4.23 o 
   4   2   3    11267.46    11092.51    697.27 o 
   5   2   3     4000.13     4138.16    114.80 o 
   6   2   3      950.59      935.96     43.33 o 
   7   2   3      692.60      623.54     34.30 o 
   8   2   3      234.87      229.55     13.92 o 
   9   2   3      215.63      244.41     11.95 o 
  10   2   3       11.65       -1.29      8.36 o 
  11   2   3      262.49      253.51     18.68 o 
  12   2   3      289.90      310.20     19.86 o 
  13   2   3        3.83       10.96     13.62 o 
  14   2   3      586.30      599.96     28.83 o 
  15   2   3        9.13        5.30     18.41 o 
  16   2   3       48.77       53.58     40.63 o 
  17   2   3      181.89      237.89     32.06 o 
 -17   3   3       38.29       27.46     27.31 o 
 -16   3   3      155.98      146.96     26.08 o 
 -15   3   3     1135.91     1094.54     57.14 o 
 -14   3   3       29.16       32.97     17.68 o 
 -13   3   3      451.80      389.80     27.72 o 
 -12   3   3     3439.66     3535.47     86.96 o 
 -11   3   3      109.18      106.70     32.17 o 
 -10   3   3      307.86      268.25     17.15 o 
  -9   3   3      137.76      148.80     16.53 o 
  -8   3   3     1076.46     1153.77     28.19 o 
  -7   3   3     5555.94     5861.45    172.07 o 
  -6   3   3       41.23       21.80      6.80 o 
  -5   3   3      281.76      280.57     16.52 o 
  -4   3   3      499.09      419.27     14.08 o 
  -3   3   3      692.75      531.17     20.83 o 
  -2   3   3    12726.87    11559.59    375.65 o 
  -1   3   3     1648.95     1498.18     68.17 o 
   0   3   3      189.55      147.82      7.42 o 
   1   3   3      106.47      111.88      6.48 o 
   2   3   3        8.31       -3.73      4.43 o 
   3   3   3      309.94      258.50      9.96 o 
   4   3   3    10465.74    10298.89    631.91 o 
   5   3   3       31.44        4.56      9.53 o 
   6   3   3      243.69      246.43     17.66 o 
   7   3   3      616.80      614.84     28.64 o 
   8   3   3      149.45      119.68     18.65 o 
   9   3   3     1786.03     1773.05     41.86 o 
  10   3   3      401.29      342.00     14.15 o 
  11   3   3       32.69       28.32     10.17 o 
  12   3   3     1448.92     1529.74     40.70 o 
  13   3   3      128.60      166.54     33.81 o 
  14   3   3      962.42      943.89     37.53 o 
  15   3   3      297.49      311.12     28.11 o 
  16   3   3        8.25      -11.91     21.00 o 
  17   3   3      551.76      584.05     55.71 o 
 -17   4   3        1.95        2.86     34.76 o 
 -16   4   3      155.37      133.81     36.91 o 
 -15   4   3        2.57      -11.34     25.59 o 
 -14   4   3       87.04       70.83     19.91 o 
 -13   4   3      564.62      599.44     24.87 o 
 -12   4   3        2.32      -19.70     17.61 o 
 -11   4   3      531.05      485.45     41.75 o 
 -10   4   3     2499.44     2345.56    110.00 o 
  -9   4   3       42.68       32.94     13.59 o 
  -8   4   3        0.40       -0.57     12.44 o 
  -7   4   3      433.43      380.04     14.76 o 
  -6   4   3      746.67      846.23     28.96 o 
  -5   4   3       77.72      106.76      7.97 o 
  -4   4   3      235.73      215.56     10.31 o 
  -3   4   3     3745.79     3445.16     94.65 o 
  -2   4   3     3731.39     3666.53    128.81 o 
  -1   4   3      413.32      349.14     12.75 o 
   0   4   3     2788.25     2456.29     58.10 o 
   1   4   3       66.15       65.25      8.15 o 
   2   4   3     3224.48     2954.42     69.03 o 
   3   4   3     1213.65     1584.08     50.01 o 
   4   4   3     3244.61     3402.41     79.23 o 
   5   4   3      866.40      857.40     24.41 o 
   6   4   3      218.73      221.38     17.91 o 
   7   4   3       31.22       -2.57     13.03 o 
   8   4   3       69.83       34.55     15.22 o 
   9   4   3      746.21      696.03     26.57 o 
  10   4   3       40.56       43.47     14.12 o 
  11   4   3       78.60      123.15     17.33 o 
  12   4   3     1071.25     1025.38     36.09 o 
  13   4   3      162.99      143.82     60.36 o 
  14   4   3       69.74       33.57     25.54 o 
  15   4   3       80.97       63.06     28.15 o 
  16   4   3       68.85       87.29     31.43 o 
 -16   5   3       17.38       -5.00     36.91 o 
 -15   5   3       67.24       70.13     28.54 o 
 -14   5   3      452.11      478.20     40.71 o 
 -13   5   3        0.85       10.42     21.66 o 
 -12   5   3      509.04      490.42     55.48 o 
 -11   5   3      194.31       77.38     33.57 o 
 -10   5   3      713.31      757.07     35.30 o 
  -9   5   3     1391.34     1458.80     52.93 o 
  -8   5   3      383.03      341.28     21.67 o 
  -7   5   3      106.06      101.73     16.23 o 
  -6   5   3     1294.33     1284.45     34.97 o 
  -5   5   3      245.49      298.52     13.61 o 
  -4   5   3     4271.31     4667.72    107.98 o 
  -3   5   3      280.73      264.79     13.30 o 
  -2   5   3    11352.80    12592.84    501.81 o 
  -1   5   3      390.54      465.69     16.51 o 
   0   5   3      770.54      806.58     23.78 o 
   1   5   3        5.10        0.10      5.57 o 
   2   5   3      150.91      143.45      9.54 o 
   3   5   3      350.25      387.76     14.89 o 
   4   5   3     7105.91     7217.21    162.32 o 
   5   5   3      567.92      575.71     19.30 o 
   6   5   3     1337.72     1361.78     36.18 o 
   7   5   3      150.04      150.07     17.18 o 
   8   5   3      387.49      390.85     25.24 o 
   9   5   3      108.27      118.87     15.89 o 
  10   5   3      446.21      421.33     22.02 o 
  11   5   3     1491.85     1629.36     60.88 o 
  12   5   3       68.49       66.01     21.80 o 
  13   5   3      163.72      125.16     27.10 o 
  14   5   3       90.45       72.26     32.74 o 
  15   5   3       47.79       38.60     28.45 o 
  16   5   3       64.96       96.12     54.17 o 
 -16   6   3        0.17       -2.60     32.35 o 
 -15   6   3       11.98       21.92     34.41 o 
 -14   6   3      119.87       86.45     26.41 o 
 -13   6   3     1956.31     2091.31     76.72 o 
 -12   6   3     1656.68     1602.40    103.69 o 
 -11   6   3        6.83       -1.91     19.78 o 
 -10   6   3     1520.32     1668.61     67.50 o 
  -9   6   3     1214.00     1389.34     52.92 o 
  -8   6   3      479.79      447.39     37.38 o 
  -7   6   3       16.23       -3.70     12.18 o 
  -6   6   3       20.54        2.63      7.65 o 
  -5   6   3      144.02      164.75     17.95 o 
  -4   6   3      218.13      207.87     12.40 o 
  -3   6   3        0.00       -5.04      8.66 o 
  -2   6   3       37.05       39.48      8.84 o 
  -1   6   3     7492.66     9468.24    212.15 o 
   0   6   3      264.44      243.03     12.85 o 
   1   6   3        0.68        4.13      6.94 o 
   2   6   3      830.53      785.07     24.34 o 
   3   6   3     3499.55     4093.38     95.83 o 
   4   6   3       28.36       22.30      8.39 o 
   5   6   3       16.39        9.06     11.00 o 
   6   6   3      634.84      704.56     30.66 o 
   7   6   3       89.80      101.01     15.95 o 
   8   6   3        0.02       11.54     10.84 o 
   9   6   3        5.19       -3.90     11.67 o 
  10   6   3      156.03      177.32     23.91 o 
  11   6   3      335.33      396.57     30.49 o 
  12   6   3      984.90     1027.49     51.19 o 
  13   6   3       52.37       61.34     36.55 o 
  14   6   3     1305.32     1359.04     61.32 o 
  15   6   3      679.25      610.25     44.85 o 
 -15   7   3        0.30       60.24     47.38 o 
 -14   7   3       17.85       24.78     25.94 o 
 -13   7   3      174.58      182.28     65.72 o 
 -12   7   3      125.84       82.58     23.79 o 
 -11   7   3        9.04       -1.38     20.58 o 
 -10   7   3      143.67      111.61     37.26 o 
  -9   7   3       72.93       78.75     19.83 o 
  -8   7   3        3.65        0.74     14.37 o 
  -7   7   3        0.99       -0.35     13.12 o 
  -6   7   3      347.54      333.08     17.34 o 
  -5   7   3     3546.46     4937.13    116.33 o 
  -4   7   3      113.16      124.03     13.51 o 
  -3   7   3        6.12       11.82      9.79 o 
  -2   7   3      814.71      859.99     27.97 o 
  -1   7   3      156.61      154.92     20.00 o 
   0   7   3        1.58        8.06      8.17 o 
   1   7   3        2.16        3.24      8.17 o 
   2   7   3        1.86       -4.65      8.01 o 
   3   7   3     1155.09     1234.86     38.69 o 
   4   7   3      665.62      681.89     23.82 o 
   5   7   3        0.13       -2.31      8.92 o 
   6   7   3        0.25       -0.89     12.36 o 
   7   7   3      759.01      874.17     36.32 o 
   8   7   3      212.95      219.87     19.29 o 
   9   7   3        1.51        5.29     13.01 o 
  10   7   3       17.55        2.70     18.19 o 
  11   7   3        6.26       19.12     21.16 o 
  12   7   3      230.75      240.42     31.05 o 
  13   7   3       10.64       -1.44     25.47 o 
  14   7   3        2.95       -9.29     43.57 o 
  15   7   3        0.02       -0.95     31.26 o 
 -14   8   3       12.00       25.82     27.16 o 
 -13   8   3      301.01      389.92     38.47 o 
 -12   8   3       10.38        6.73     23.29 o 
 -11   8   3        0.02        8.47     20.63 o 
 -10   8   3      299.41      293.36     30.63 o 
  -9   8   3      554.36      523.12     36.67 o 
  -8   8   3      122.68      105.96     25.95 o 
  -7   8   3       31.96       26.31     16.40 o 
  -6   8   3      262.23      265.30     23.28 o 
  -5   8   3     1858.46     1896.25     52.66 o 
  -4   8   3      242.02      208.83     17.95 o 
  -3   8   3        5.18       -6.94     10.58 o 
  -2   8   3      238.40      265.42     16.95 o 
  -1   8   3       20.60       18.34     13.98 o 
   0   8   3      143.51      146.91     14.45 o 
   1   8   3      886.32      748.10     27.08 o 
   2   8   3      176.59      216.57     20.34 o 
   3   8   3      237.07      252.41     16.77 o 
   4   8   3      123.92      144.90     18.18 o 
   5   8   3        4.29        4.27      9.94 o 
   6   8   3        0.12        0.53     14.18 o 
   7   8   3     1295.68     1411.14     49.93 o 
   8   8   3       33.92       43.92     14.05 o 
   9   8   3       39.47       10.55     18.98 o 
  10   8   3        0.18      -28.32     18.88 o 
  11   8   3      130.20      175.62     29.05 o 
  12   8   3      163.82      151.29     27.12 o 
  13   8   3        0.39      -12.45     30.24 o 
  14   8   3        0.01      -34.64     27.97 o 
 -14   9   3        0.11       14.70     29.98 o 
 -13   9   3        0.12        4.82     26.47 o 
 -12   9   3        2.77        5.21     23.95 o 
 -11   9   3        0.07       -6.68     30.12 o 
 -10   9   3       44.48       35.58     28.45 o 
  -9   9   3      419.42      364.87     30.72 o 
  -8   9   3     1631.55     1425.39     57.83 o 
  -7   9   3       24.95       -7.20     17.42 o 
  -6   9   3      120.50      136.33     22.56 o 
  -5   9   3        0.09       16.33     16.24 o 
  -4   9   3     1625.88     1618.40     47.72 o 
  -3   9   3        0.06       -9.55     10.95 o 
  -2   9   3      704.87      769.27     29.41 o 
  -1   9   3      309.87      382.00     20.63 o 
   0   9   3      449.33      378.52     19.91 o 
   1   9   3      421.08      447.15     27.55 o 
   2   9   3     1151.99     1191.40     46.36 o 
   3   9   3      151.03      217.69     40.70 o 
   4   9   3        9.91        8.55     11.86 o 
   5   9   3        0.47       -7.32     14.87 o 
   6   9   3     1286.77     1177.93     39.01 o 
   7   9   3       59.53       79.25     15.86 o 
   8   9   3       14.75       19.79     18.99 o 
   9   9   3      271.75      239.98     31.12 o 
  10   9   3     1742.59     1621.44     66.49 o 
  11   9   3      350.61      330.53     86.19 o 
  12   9   3       57.53       46.32     26.65 o 
  13   9   3        6.20       16.46     30.12 o 
 -13  10   3       17.69       -0.62     31.79 o 
 -12  10   3       69.12       43.07     41.79 o 
 -11  10   3       14.85       15.36     25.35 o 
 -10  10   3      100.96       53.01     24.90 o 
  -9  10   3      371.48      374.46     38.69 o 
  -8  10   3      567.13      428.76     31.56 o 
  -7  10   3     2132.90     1767.84     68.02 o 
  -6  10   3      155.77      156.13     40.83 o 
  -5  10   3       19.87       32.15     17.96 o 
  -4  10   3       95.37      115.66     21.19 o 
  -3  10   3        0.01       -2.44     13.38 o 
  -2  10   3     2783.40     2539.08     78.29 o 
  -1  10   3      113.40      107.93     24.60 o 
   0  10   3     6449.15     6586.45    156.61 o 
   1  10   3    34705.18    37046.85    813.66 o 
   2  10   3     8182.41     8256.78    235.53 o 
   3  10   3        7.94        6.29     23.93 o 
   4  10   3     2256.51     2194.71     53.30 o 
   5  10   3      134.83      147.91     19.37 o 
   6  10   3       18.56       23.96     15.52 o 
   7  10   3       27.60       15.70     19.89 o 
   8  10   3       48.90       30.65     22.95 o 
   9  10   3     1414.99     1188.89     55.37 o 
  10  10   3      398.17      355.88     37.59 o 
  11  10   3        3.42       -7.29     25.87 o 
  12  10   3       40.16       49.65     27.52 o 
 -11  11   3        5.04      -21.42     30.00 o 
 -10  11   3      319.15      360.19     39.48 o 
  -9  11   3        0.02       -2.37     24.06 o 
  -8  11   3      883.83      761.72     43.10 o 
  -7  11   3     1234.70     1105.39     51.85 o 
  -6  11   3      280.29      203.23     29.05 o 
  -5  11   3       46.43        4.69     20.12 o 
  -4  11   3      481.92      408.22     23.97 o 
  -3  11   3     3378.40     3606.32     93.41 o 
  -2  11   3      392.68      379.49     24.57 o 
  -1  11   3      486.72      504.89     27.11 o 
   0  11   3     4690.08     4650.25    116.92 o 
   1  11   3       80.28       79.07     18.36 o 
   2  11   3     1560.04     1555.27     69.59 o 
   3  11   3      196.80      238.55     28.65 o 
   4  11   3       65.39       70.40     18.70 o 
   5  11   3     1756.63     1828.11     55.92 o 
   6  11   3      177.16      202.72     45.24 o 
   7  11   3      110.40       86.17     24.81 o 
   8  11   3      282.66      264.79     34.00 o 
   9  11   3      870.47      758.05     44.78 o 
  10  11   3      470.46      496.76     40.14 o 
  11  11   3        2.60       18.81     28.25 o 
 -10  12   3       15.43        2.59     28.40 o 
  -9  12   3        0.20       14.91     27.57 o 
  -8  12   3       21.29       -7.82     25.25 o 
  -7  12   3        0.08       -4.52     21.89 o 
  -6  12   3        8.98      -11.19     22.98 o 
  -5  12   3        0.01       17.58     23.32 o 
  -4  12   3      238.43      214.63     29.71 o 
  -3  12   3      482.99      411.67     30.85 o 
  -2  12   3       15.94      -18.18     13.85 o 
  -1  12   3        3.66       -2.67     14.39 o 
   0  12   3      214.81      256.79     46.91 o 
   1  12   3      133.07      210.39     23.68 o 
   2  12   3       56.18       43.16     21.10 o 
   3  12   3        9.50       20.30     14.92 o 
   4  12   3        7.51       -1.94     17.79 o 
   5  12   3     1384.09     1392.72     76.43 o 
   6  12   3      217.42      156.89     30.36 o 
   7  12   3        5.36       -3.17     28.93 o 
   8  12   3       48.27       20.75     27.62 o 
   9  12   3      135.63       91.65     33.93 o 
  10  12   3       11.14       12.74     30.12 o 
  -8  13   3        0.44       -4.35     28.94 o 
  -7  13   3        3.71      -18.00     27.27 o 
  -6  13   3       78.68       66.35     50.36 o 
  -5  13   3        0.17      -45.88     42.98 o 
  -4  13   3       56.75       53.70     33.57 o 
  -3  13   3      555.83      484.06     39.17 o 
  -2  13   3       16.93       -2.28     19.46 o 
  -1  13   3        0.00       -2.40     16.41 o 
   0  13   3       33.19       35.42     17.27 o 
   1  13   3       53.63       51.73     22.03 o 
   2  13   3        1.24        7.08     17.28 o 
   3  13   3        0.38      -13.46     20.46 o 
   4  13   3        8.85        3.48     43.10 o 
   5  13   3      523.24      521.89     45.60 o 
   6  13   3      104.78      111.89     33.21 o 
   7  13   3        0.83      -28.48     28.03 o 
   8  13   3       55.34       35.44     28.93 o 
  -5  14   3        7.85        4.20     29.76 o 
  -4  14   3        0.10      -12.77     27.34 o 
  -3  14   3      552.34      661.49     43.35 o 
  -2  14   3       87.13       80.68     33.89 o 
  -1  14   3        3.89       -5.26     21.49 o 
   0  14   3       44.48       51.84     19.31 o 
   1  14   3        5.69      -27.01     19.48 o 
   2  14   3       39.28       44.59     23.61 o 
   3  14   3        4.25       13.81     28.12 o 
   4  14   3       63.94      107.91     65.12 o 
   5  14   3      326.53      520.44    114.05 o 
 -17   0   4      172.00      116.43     35.95 o 
 -16   0   4      474.80      461.43     47.62 o 
 -15   0   4     2068.85     2001.22    101.67 o 
 -14   0   4        4.92       36.19     27.38 o 
 -13   0   4       15.93        9.05     24.05 o 
 -12   0   4      852.81      794.06     52.14 o 
 -11   0   4      139.78      177.32     21.78 o 
 -10   0   4        1.47       -8.65      9.77 o 
  -9   0   4      831.30      889.86     27.51 o 
  -8   0   4     6269.05     8520.48    187.87 o 
  -7   0   4     1966.22     2368.39     56.77 o 
  -6   0   4        1.34       -7.55      5.04 o 
  -5   0   4        0.20        8.29      4.52 o 
  -4   0   4       25.16       -7.30      4.87 o 
  -3   0   4       15.48       13.32      3.59 o 
  -2   0   4        0.69       -3.50      2.33 o 
  -1   0   4       16.52       10.03      2.57 o 
   0   0   4     3814.25     4210.37    114.99 o 
   1   0   4       18.88       32.38      9.05 o 
   2   0   4        3.38       -3.84      3.51 o 
   3   0   4     2043.17     2147.52     60.65 o 
   4   0   4     4338.61     4717.95    128.13 o 
   5   0   4      377.97      389.83     17.71 o 
   6   0   4        0.09       -7.19      7.28 o 
   7   0   4       52.03       52.68     11.03 o 
   8   0   4     4208.26     4545.91    129.21 o 
   9   0   4      388.52      411.00     16.93 o 
  10   0   4       12.97        2.61     14.57 o 
  11   0   4       74.43       80.59     33.33 o 
  12   0   4        4.02       31.10     28.21 o 
  13   0   4      299.70      305.69     27.20 o 
  14   0   4        0.01        6.25     21.07 o 
  16   0   4      136.26      106.91     35.48 o 
  17   0   4      198.20      226.67     45.48 o 
 -17   1   4        5.44        6.54     25.64 o 
 -16   1   4      100.42      115.61     26.74 o 
 -15   1   4      229.00      230.32     27.69 o 
 -14   1   4        5.31        3.54     17.69 o 
 -13   1   4      605.75      600.87     32.40 o 
 -12   1   4       48.19       38.73     14.80 o 
 -11   1   4      363.49      327.31     15.61 o 
 -10   1   4       12.30       22.56      7.50 o 
  -9   1   4      165.28      179.27      9.06 o 
  -8   1   4      345.86      528.46     14.04 o 
  -7   1   4       11.08        8.84      4.79 o 
  -6   1   4       12.13       12.06      5.06 o 
  -5   1   4       21.91       15.03      3.80 o 
  -4   1   4     6096.17     7022.01    192.31 o 
  -3   1   4     1826.20     1887.98     41.07 o 
  -2   1   4      196.17      155.24     12.62 o 
  -1   1   4      334.34      228.18      7.94 o 
   0   1   4    11798.31    13421.97    414.53 o 
   1   1   4     4877.60     4553.31    304.05 o 
   2   1   4      349.51      341.03     11.46 o 
   3   1   4      198.99      196.00     10.08 o 
   5   1   4      126.07      112.63      7.90 o 
   6   1   4       30.34       22.37      6.12 o 
   7   1   4      255.32      245.41     12.03 o 
   8   1   4        2.50        5.92      5.67 o 
   9   1   4      869.22      849.07     23.43 o 
  10   1   4       52.73       53.96      9.35 o 
  11   1   4      342.30      326.94     27.28 o 
  12   1   4      590.15      672.71     27.73 o 
  13   1   4       61.78       55.83     14.83 o 
  14   1   4        9.58      -11.59     14.87 o 
  15   1   4       88.80       72.29     22.37 o 
  16   1   4      487.87      483.52     33.99 o 
  17   1   4       88.87      106.33     27.60 o 
 -17   2   4      102.74       65.34     28.21 o 
 -16   2   4       25.91       -7.63     22.61 o 
 -15   2   4        0.19      -17.75     20.96 o 
 -14   2   4      109.98       91.27     28.69 o 
 -13   2   4      113.70       77.40     16.64 o 
 -12   2   4       67.87       50.41     15.50 o 
 -11   2   4       83.42      103.95     12.18 o 
 -10   2   4       37.96       26.16      9.31 o 
  -9   2   4     1581.73     1740.84     31.89 o 
  -8   2   4     6038.48     7319.34    167.43 o 
  -7   2   4       87.12      110.02      9.83 o 
  -6   2   4       23.78       16.85      4.49 o 
  -5   2   4     2093.13     2150.60     50.60 o 
  -4   2   4       14.01        4.15      4.08 o 
  -3   2   4     7615.94     7066.96    192.69 o 
  -2   2   4     1416.12     1134.13     27.95 o 
  -1   2   4     1280.94     1111.97     63.57 o 
   0   2   4     1515.75     1627.46     38.76 o 
   1   2   4     3614.25     2992.25    131.42 o 
   2   2   4       85.26       83.07      6.76 o 
   3   2   4     3945.57     3975.05     91.22 o 
   4   2   4    27948.93    30845.90   1014.89 o 
   5   2   4      295.82      275.54     35.71 o 
   6   2   4      330.83      331.88     15.18 o 
   7   2   4     2017.56     1948.97     61.49 o 
   8   2   4      118.02       89.24     27.12 o 
   9   2   4       81.61       69.87     13.29 o 
  10   2   4       65.63       61.65      9.80 o 
  11   2   4      443.43      365.44     17.72 o 
  12   2   4       80.40       87.35     18.39 o 
  13   2   4       29.36       42.32     15.42 o 
  14   2   4      360.88      363.28     26.20 o 
  15   2   4       56.64       36.09     19.51 o 
  16   2   4     1099.62     1058.98     42.11 o 
  17   2   4       44.57       21.86     27.00 o 
 -17   3   4      131.20      139.84     29.54 o 
 -16   3   4       15.85       20.26     30.00 o 
 -15   3   4      726.35      698.26     67.14 o 
 -14   3   4        5.08        2.46     17.49 o 
 -13   3   4      197.19      214.79     21.96 o 
 -12   3   4     1361.41     1195.79     33.66 o 
 -11   3   4      170.88      180.96     16.53 o 
 -10   3   4      551.48      538.88     26.73 o 
  -9   3   4      251.51      299.28     19.16 o 
  -8   3   4      365.91      406.64     14.32 o 
  -7   3   4     4215.81     4273.98    166.61 o 
  -6   3   4      908.55      927.21     21.94 o 
  -5   3   4      824.08      827.26     30.55 o 
  -4   3   4     6302.24     6903.72    190.75 o 
  -3   3   4     1049.65      784.57     30.37 o 
  -2   3   4     8808.73     8549.12    189.05 o 
  -1   3   4     1242.43     1031.48     36.71 o 
   0   3   4     1858.34     1926.26     45.91 o 
   1   3   4      110.79       73.92      8.12 o 
   2   3   4      661.83      709.40     21.35 o 
   3   3   4      130.85      105.19      9.22 o 
   4   3   4     5204.37     5326.92    176.46 o 
   5   3   4      241.40      191.64     14.30 o 
   6   3   4       98.62       53.12     35.83 o 
   7   3   4     1851.09     1935.98     93.57 o 
   8   3   4      384.71      369.79     24.20 o 
   9   3   4      389.05      380.83     25.49 o 
  10   3   4      120.31      118.49     11.44 o 
  11   3   4       89.17      107.53     11.76 o 
  12   3   4      240.25      225.61     24.92 o 
  13   3   4      263.08      374.28     58.87 o 
  14   3   4     2006.49     2082.37     61.76 o 
  15   3   4      145.92      163.42     24.51 o 
  16   3   4       80.17      101.77     32.72 o 
 -17   4   4      247.84      210.72     48.10 o 
 -16   4   4      101.39      104.76     39.76 o 
 -15   4   4       12.51       -4.17     21.35 o 
 -14   4   4       10.56       15.44     18.43 o 
 -13   4   4        0.08      -11.67     13.84 o 
 -12   4   4        5.30       14.10     16.74 o 
 -11   4   4     6826.41     7167.75    165.00 o 
 -10   4   4     6376.23     6788.73    193.85 o 
  -9   4   4      962.77     1003.13     39.86 o 
  -8   4   4      664.26      550.40     26.50 o 
  -7   4   4     2328.21     2394.75     58.32 o 
  -6   4   4     1184.02     1236.09     32.58 o 
  -5   4   4      163.15      178.34      9.54 o 
  -4   4   4      340.67      324.80     13.15 o 
  -3   4   4     6537.41     6283.52    214.24 o 
  -2   4   4     8720.80    10380.86    229.74 o 
  -1   4   4       25.78        6.96      8.82 o 
   0   4   4     2058.97     1829.67     44.77 o 
   1   4   4      317.27      361.36     16.41 o 
   2   4   4     1814.55     1807.31     44.55 o 
   3   4   4      148.09      170.26      9.49 o 
   4   4   4      548.06      500.74     16.77 o 
   5   4   4      986.19     1014.09     39.41 o 
   6   4   4       22.93       15.09      6.21 o 
   7   4   4      140.24      121.27     30.60 o 
   8   4   4       15.13        7.04     15.35 o 
   9   4   4      827.83      808.73     59.05 o 
  10   4   4      159.86      168.52     30.96 o 
  11   4   4       94.00       93.77     20.81 o 
  12   4   4      358.52      337.25     19.97 o 
  13   4   4       51.63       49.87     32.26 o 
  14   4   4      406.22      469.80     38.04 o 
  15   4   4      401.01      414.49     38.71 o 
  16   4   4       10.63       -1.97     30.32 o 
 -16   5   4        0.04        5.00     37.62 o 
 -15   5   4       32.92       14.68     52.98 o 
 -14   5   4     1652.19     1825.41     70.93 o 
 -13   5   4      595.16      652.62     37.43 o 
 -12   5   4      156.65      137.68     27.05 o 
 -11   5   4       40.29       37.29     19.85 o 
 -10   5   4     3008.08     3513.41    108.75 o 
  -9   5   4       44.06       26.30     14.57 o 
  -8   5   4       71.87       52.36     14.30 o 
  -7   5   4      103.18      100.05     13.76 o 
  -6   5   4     3630.02     4182.02     97.77 o 
  -5   5   4       68.12       46.88     12.62 o 
  -4   5   4      761.35      779.03     24.59 o 
  -3   5   4       36.61       14.80      7.01 o 
  -2   5   4    38879.26    52767.97   1162.77 o 
  -1   5   4     1411.83     1503.02     39.15 o 
   0   5   4      227.12      207.08     11.04 o 
   1   5   4       48.36       44.40      9.52 o 
   2   5   4     2619.10     3134.25     74.35 o 
   3   5   4       14.38       14.36      6.80 o 
   4   5   4     1130.77     1073.10     47.42 o 
   5   5   4     2738.21     2926.02     70.41 o 
   6   5   4     4736.38     5643.83    129.23 o 
   7   5   4       27.26       21.10     13.66 o 
   8   5   4       86.11       89.52     29.76 o 
   9   5   4      382.06      356.82     26.61 o 
  10   5   4      104.66      110.15     19.27 o 
  11   5   4       73.21       59.10     19.91 o 
  12   5   4        5.18       -8.50     18.74 o 
  13   5   4      220.30      224.97     87.74 o 
  14   5   4     3106.70     3260.51    110.85 o 
  15   5   4       38.61       13.68     29.68 o 
  16   5   4       38.14       44.72     65.12 o 
 -16   6   4        0.02      -42.20     31.08 o 
 -15   6   4      148.14      210.34     33.64 o 
 -14   6   4      118.60      103.63     45.95 o 
 -13   6   4      171.03      177.94     55.48 o 
 -12   6   4       50.92       45.26     21.48 o 
 -11   6   4     2163.38     2262.96     78.68 o 
 -10   6   4     2505.59     2880.96     93.60 o 
  -9   6   4     1520.04     1515.15     55.88 o 
  -8   6   4       12.34        9.79     15.83 o 
  -7   6   4      413.98      371.74     23.48 o 
  -6   6   4     3080.22     3929.53     93.36 o 
  -5   6   4        3.85        8.01      8.43 o 
  -4   6   4        3.63      -14.44     12.55 o 
  -3   6   4     1034.46     1137.95     32.91 o 
  -2   6   4     4804.78     6480.33    147.85 o 
  -1   6   4      173.39      159.01     12.27 o 
   0   6   4        0.10        6.93      7.61 o 
   1   6   4       74.63       91.14     11.86 o 
   2   6   4       55.94       65.93     15.10 o 
   3   6   4        0.99       -1.93      7.26 o 
   4   6   4        1.99      -10.03      7.43 o 
   5   6   4      911.89      977.76     29.42 o 
   6   6   4     4367.79     5056.31    146.50 o 
   7   6   4       49.23       55.74     14.53 o 
   8   6   4        0.07      -14.76     14.05 o 
   9   6   4        5.50        8.14     12.43 o 
  10   6   4     1196.36     1119.59     37.40 o 
  11   6   4      261.77      291.70     49.41 o 
  12   6   4       46.94        3.35     55.00 o 
  13   6   4      810.96      770.57     78.22 o 
  14   6   4     4349.31     4632.54    221.43 o 
  15   6   4       88.68       66.35     33.12 o 
 -15   7   4      354.26      206.43     54.29 o 
 -14   7   4       20.80       -1.07     25.99 o 
 -13   7   4       71.10      109.82     34.41 o 
 -12   7   4        1.83       -8.26     22.82 o 
 -11   7   4      312.75      357.66     32.31 o 
 -10   7   4     4285.20     4508.68    138.21 o 
  -9   7   4      612.01      627.56     33.18 o 
  -8   7   4        0.34        3.90     14.98 o 
  -7   7   4       27.57       25.71     14.65 o 
  -6   7   4     3387.30     3683.75    179.29 o 
  -5   7   4      335.17      317.93     17.15 o 
  -4   7   4       21.26       10.73      9.86 o 
  -3   7   4      124.59      127.53     21.35 o 
  -2   7   4     1017.10     1204.19     35.09 o 
  -1   7   4      240.35      254.57     14.90 o 
   0   7   4        0.14       -0.32      8.24 o 
   1   7   4      221.74      204.87     28.48 o 
   2   7   4     1156.68     1457.12     51.02 o 
   3   7   4        1.12        7.55      8.79 o 
   4   7   4       27.04       15.04      9.06 o 
   5   7   4        4.92        5.63      9.28 o 
   6   7   4     6794.40     7140.12    326.91 o 
   7   7   4       97.49       96.72     16.64 o 
   8   7   4        5.91      -20.49     14.96 o 
   9   7   4       26.77       32.95     14.01 o 
  10   7   4      351.20      418.23     30.26 o 
  11   7   4      270.30      347.93     34.01 o 
  12   7   4       17.39       -3.31     25.48 o 
  13   7   4       35.59       38.59     24.10 o 
  14   7   4     2100.14     2541.70    142.86 o 
  15   7   4        0.61       -1.58     31.07 o 
 -14   8   4       18.35       44.49     27.17 o 
 -13   8   4       61.39       51.53     38.21 o 
 -12   8   4        1.16      -31.98     21.32 o 
 -11   8   4       71.67       70.65     22.88 o 
 -10   8   4     2033.07     2104.49     75.84 o 
  -9   8   4      144.81       86.67     41.43 o 
  -8   8   4        7.73       -2.78     17.73 o 
  -7   8   4      416.91      372.76     31.43 o 
  -6   8   4      771.99      864.45     39.31 o 
  -5   8   4      882.78      856.92     38.13 o 
  -4   8   4      136.22      136.66     38.10 o 
  -3   8   4       26.91       24.13     11.21 o 
  -2   8   4      656.90      700.74     25.57 o 
  -1   8   4      635.97      609.38     24.55 o 
   0   8   4       42.60       25.17     16.29 o 
   1   8   4     3642.52     3509.19     86.28 o 
   2   8   4      194.64      274.88     16.19 o 
   3   8   4      509.68      537.64     22.17 o 
   4   8   4        7.31        2.11     10.54 o 
   5   8   4       66.07       53.24     12.65 o 
   6   8   4       33.43       65.01     16.69 o 
   7   8   4        3.40       10.88     15.80 o 
   8   8   4       16.61       12.66     13.64 o 
   9   8   4      180.28      184.08     26.26 o 
  10   8   4       67.52       57.62     32.62 o 
  11   8   4      245.11      238.33     31.73 o 
  12   8   4       24.85       25.55     25.00 o 
  13   8   4      105.10      149.43     30.89 o 
  14   8   4        0.65       -8.33     47.86 o 
 -14   9   4      271.74      361.68     40.47 o 
 -13   9   4       50.23       83.02     29.12 o 
 -12   9   4        0.18       12.51     23.09 o 
 -11   9   4       12.23       17.38     22.31 o 
 -10   9   4      662.28      634.24     37.44 o 
  -9   9   4      268.26      255.56     30.04 o 
  -8   9   4      490.14      400.08     42.38 o 
  -7   9   4       17.05        2.10     17.68 o 
  -6   9   4       49.46       47.31     17.73 o 
  -5   9   4      130.30      111.85     21.20 o 
  -4   9   4      620.98      583.81     24.32 o 
  -3   9   4        9.05        2.43     12.07 o 
  -2   9   4     2489.13     2748.57     71.96 o 
  -1   9   4      169.69      146.27     16.37 o 
   0   9   4       59.28       45.16     17.04 o 
   1   9   4     1371.82     1409.62     42.80 o 
   2   9   4     3609.66     3510.53    107.97 o 
   3   9   4      298.40      327.85     25.33 o 
   4   9   4       11.11       10.12     12.13 o 
   5   9   4        3.17       12.88     16.30 o 
   6   9   4     1029.23     1111.20     70.48 o 
   7   9   4       18.40       23.04     14.53 o 
   8   9   4       20.30       58.50     27.26 o 
   9   9   4      305.96      252.79     30.30 o 
  10   9   4     3124.52     2987.91    103.18 o 
  11   9   4      191.54      213.12     45.36 o 
  12   9   4       24.28       34.05     26.26 o 
  13   9   4       19.17       31.12     29.19 o 
 -13  10   4        9.22        9.62     29.35 o 
 -12  10   4        4.92       -2.69     26.12 o 
 -11  10   4       92.97       95.30     28.28 o 
 -10  10   4      161.71      173.62     29.95 o 
  -9  10   4      851.26      769.01     42.50 o 
  -8  10   4     1147.64      919.67     79.88 o 
  -7  10   4     2043.40     1587.83     63.47 o 
  -6  10   4      337.47      330.72     31.49 o 
  -5  10   4       10.94       -9.42     17.59 o 
  -4  10   4      250.59      257.73     45.24 o 
  -3  10   4       22.95        7.84     14.02 o 
  -2  10   4     1143.92     1127.82     38.73 o 
  -1  10   4        0.02      -18.42     13.40 o 
   0  10   4     3093.75     3102.20     81.01 o 
   1  10   4    24400.46    24745.99    548.31 o 
   2  10   4     4548.59     4296.02    131.31 o 
   3  10   4      159.71      174.93     31.33 o 
   4  10   4     1821.91     1855.71     53.48 o 
   5  10   4       65.79       85.35     24.64 o 
   6  10   4      113.31       99.75     18.33 o 
   7  10   4        0.07        5.41     14.64 o 
   8  10   4       13.75       20.66     22.74 o 
   9  10   4      352.59      285.97     34.00 o 
  10  10   4        1.10      -11.59     24.16 o 
  11  10   4       58.40       12.42     26.86 o 
  12  10   4        9.34       -2.22     34.64 o 
 -11  11   4      132.12      189.88     33.33 o 
 -10  11   4      132.85      148.30     30.25 o 
  -9  11   4      164.84      139.41     50.60 o 
  -8  11   4     2689.49     2366.11     86.95 o 
  -7  11   4      242.47      199.66     31.67 o 
  -6  11   4      134.74      104.78     43.21 o 
  -5  11   4       52.43       15.20     20.95 o 
  -4  11   4     1359.46     1258.51     53.79 o 
  -3  11   4      760.96      648.84     37.04 o 
  -2  11   4      218.62      271.14     29.20 o 
  -1  11   4     1866.75     1938.33     58.20 o 
   0  11   4    10480.83    10880.58    250.83 o 
   1  11   4      350.47      361.12     39.97 o 
   2  11   4      116.56      104.52     23.40 o 
   3  11   4      735.65      724.18     46.77 o 
   4  11   4      135.86      141.32     20.00 o 
   5  11   4      455.48      471.99     26.29 o 
   6  11   4       29.58       48.26     18.33 o 
   7  11   4       61.45       22.21     24.42 o 
   8  11   4       48.06       77.50     26.98 o 
   9  11   4      463.47      474.99     44.17 o 
  10  11   4      194.80      174.54     33.75 o 
  11  11   4        5.03       17.81     29.68 o 
 -10  12   4        1.31        8.50     28.84 o 
  -9  12   4        0.76       11.88     26.76 o 
  -8  12   4      195.31      173.53     32.66 o 
  -7  12   4       25.53       30.35     23.82 o 
  -6  12   4        8.28       16.25     28.10 o 
  -5  12   4        6.36       29.57     23.63 o 
  -4  12   4      959.93      919.74     46.55 o 
  -3  12   4       39.70       13.93     21.38 o 
  -2  12   4        0.40       -5.33     21.12 o 
  -1  12   4        6.70        5.65     17.70 o 
   0  12   4     3987.77     4324.03    120.39 o 
   1  12   4       31.13       19.40     15.54 o 
   2  12   4        1.54        5.71     15.11 o 
   3  12   4       28.72       42.15     18.24 o 
   4  12   4        8.98       16.28     18.98 o 
   5  12   4       91.29       90.88     20.73 o 
   6  12   4       11.01       23.75     36.43 o 
   7  12   4       33.06        6.38     36.43 o 
   8  12   4     1439.28     1258.83     60.47 o 
   9  12   4       10.88      -23.10     32.62 o 
  -8  13   4     1154.50     1172.61     58.67 o 
  -7  13   4       77.72       50.30     34.64 o 
  -6  13   4        0.03       54.70     51.79 o 
  -5  13   4        2.63      -26.30     42.38 o 
  -4  13   4      196.51      267.20     59.17 o 
  -3  13   4       92.33       81.68     21.86 o 
  -2  13   4        0.00      -23.58     18.59 o 
  -1  13   4       20.94        0.89     20.17 o 
   0  13   4      257.50      364.52     51.96 o 
   1  13   4       25.01        5.17     18.13 o 
   2  13   4        0.04       11.64     17.85 o 
   3  13   4        4.94       46.21     23.35 o 
   4  13   4       20.06       24.97     21.46 o 
   5  13   4       56.44       64.76     27.83 o 
   6  13   4        0.03      -20.80     26.22 o 
   7  13   4       23.72       17.93     30.27 o 
  -5  14   4       87.92       53.34     41.31 o 
  -4  14   4       46.41       23.96     40.48 o 
  -3  14   4       13.14       17.04     27.69 o 
  -2  14   4        2.31      -11.92     21.71 o 
  -1  14   4       18.55       20.35     20.90 o 
   0  14   4      575.02      565.26     34.01 o 
   1  14   4        8.63       25.10     19.28 o 
   2  14   4        0.01       -3.11     29.80 o 
   3  14   4       70.11       45.15     25.20 o 
   4  14   4      274.75      360.31     68.22 o 
   5  14   4       95.04      100.24     33.67 o 
 -17   1   5      237.96      333.28     35.62 o 
 -16   1   5       97.23      113.48     26.43 o 
 -15   1   5       18.71       19.91     21.12 o 
 -14   1   5       78.53       59.20     20.30 o 
 -13   1   5       36.91       11.69     17.29 o 
 -12   1   5       59.82       38.26     13.81 o 
 -11   1   5        1.96        1.83      9.69 o 
 -10   1   5     1166.33     1231.15     25.14 o 
  -9   1   5     1953.81     2080.33     37.05 o 
  -8   1   5     1549.32     1771.91     31.91 o 
  -7   1   5        0.00        1.04      4.75 o 
  -6   1   5      988.39     1035.27     25.97 o 
  -5   1   5      242.07      205.67      6.95 o 
  -4   1   5        5.53        5.83      3.85 o 
  -3   1   5       54.50       39.06      4.61 o 
  -2   1   5     3994.70     4024.01    111.86 o 
  -1   1   5    10304.78    10528.75    265.21 o 
   0   1   5       18.21       14.88      4.43 o 
   1   1   5      362.80      380.36     59.88 o 
   2   1   5      185.34      210.34     12.65 o 
   3   1   5    28312.03    34153.63   1019.68 o 
   4   1   5       49.32       43.16      6.87 o 
   5   1   5       44.99       38.73      6.06 o 
   6   1   5      183.74      176.25     10.03 o 
   7   1   5     3032.01     3251.36     66.86 o 
   8   1   5       61.21       57.77      9.31 o 
   9   1   5      100.58       86.73     11.18 o 
  10   1   5        0.03       -0.51      8.09 o 
  11   1   5    10071.33    11458.46    251.36 o 
  12   1   5       91.53       86.51     14.74 o 
  13   1   5       12.14        6.45     13.43 o 
  14   1   5      232.35      192.48     53.85 o 
  15   1   5        0.66       15.45     18.29 o 
  16   1   5        1.77       -2.00     20.71 o 
  17   1   5        3.12       -1.73     24.80 o 
 -17   2   5        0.40      -23.17     23.39 o 
 -16   2   5        7.26      -31.59     23.69 o 
 -15   2   5       19.04      -13.48     26.07 o 
 -14   2   5        4.98        9.51     19.25 o 
 -13   2   5      637.86      609.49     27.80 o 
 -12   2   5      120.13      129.86     14.60 o 
 -11   2   5       39.89       36.12     10.79 o 
 -10   2   5      199.59      212.88     14.35 o 
  -9   2   5      202.40      215.91      9.57 o 
  -8   2   5     4482.26     5191.61     96.39 o 
  -7   2   5        0.08        5.74      5.23 o 
  -6   2   5      453.75      465.39     13.75 o 
  -5   2   5      174.74      162.72     14.95 o 
  -4   2   5      780.13      761.32     20.93 o 
  -3   2   5     2086.62     1769.21     90.36 o 
  -2   2   5     2820.41     2605.67     82.85 o 
  -1   2   5    15714.84    17414.50    380.23 o 
   0   2   5      329.00      279.63     16.70 o 
   1   2   5       32.99        6.56      7.32 o 
   2   2   5     2211.04     2162.40    102.76 o 
   3   2   5    22149.60    24627.83    808.10 o 
   4   2   5     2329.73     2469.01     59.49 o 
   5   2   5        0.49       -6.90      9.93 o 
   6   2   5     1165.87     1129.37     46.60 o 
   7   2   5     2027.48     1907.01     50.29 o 
   8   2   5        9.83        9.10      7.83 o 
   9   2   5      127.85      118.47     12.17 o 
  10   2   5      686.81      698.51     32.96 o 
  11   2   5       42.36       16.20     11.69 o 
  12   2   5      106.52       90.42     29.09 o 
  13   2   5       67.32       60.04     15.68 o 
  14   2   5      834.35      841.47     30.35 o 
  15   2   5       68.90       94.94     32.37 o 
  16   2   5      679.03      722.18     35.13 o 
  17   2   5       27.81       36.65     25.84 o 
 -17   3   5       76.85       67.26     26.95 o 
 -16   3   5       70.07      118.90     27.44 o 
 -15   3   5      297.87      291.41     40.60 o 
 -14   3   5       14.80       27.54     20.13 o 
 -13   3   5       19.48        3.22     16.22 o 
 -12   3   5        0.17       12.38     12.61 o 
 -11   3   5      438.90      432.35     18.87 o 
 -10   3   5      340.78      319.54     31.55 o 
  -9   3   5       68.68       85.39     15.07 o 
  -8   3   5      107.17       95.25     20.87 o 
  -7   3   5     2153.20     2334.46     57.74 o 
  -6   3   5     1976.88     1982.55     49.44 o 
  -5   3   5     1207.47     1322.34     73.45 o 
  -4   3   5    10440.30    10459.29    612.27 o 
  -3   3   5      437.65      323.98     13.88 o 
  -2   3   5     4537.85     4466.09    101.25 o 
  -1   3   5      620.57      582.27     18.04 o 
   0   3   5     3903.44     3798.89    127.44 o 
   1   3   5      522.02      478.65     19.14 o 
   2   3   5      388.95      392.75     13.77 o 
   3   3   5        1.37        5.35      5.56 o 
   4   3   5      666.96      630.59     19.93 o 
   5   3   5      461.75      425.97     15.39 o 
   6   3   5      225.60      226.43     18.50 o 
   7   3   5     2926.68     2766.05    121.31 o 
   8   3   5      888.86      397.86     35.00 o 
   9   3   5        8.64        8.25     17.13 o 
  10   3   5        0.84      -13.39     12.12 o 
  11   3   5       68.33       83.82     16.12 o 
  12   3   5      183.94      206.11     19.11 o 
  13   3   5      995.09     1027.35     33.04 o 
  14   3   5     1367.99     1471.50     61.54 o 
  15   3   5        0.38      -36.51     24.34 o 
  16   3   5        0.40      -27.81     27.69 o 
 -17   4   5      182.07      130.95     45.24 o 
 -16   4   5       59.24       27.13     25.00 o 
 -15   4   5       79.57      122.38     34.52 o 
 -14   4   5       34.51       25.80     18.33 o 
 -13   4   5        0.41        1.22     12.88 o 
 -12   4   5      596.11      584.55     55.34 o 
 -11   4   5    11802.40    12957.94    448.48 o 
 -10   4   5     5873.38     5897.79    170.63 o 
  -9   4   5      191.20      174.96     27.62 o 
  -8   4   5     5242.69     5129.30    147.82 o 
  -7   4   5     5135.18     6086.35    171.98 o 
  -6   4   5      438.83      460.77     22.47 o 
  -5   4   5        0.01      -14.49     11.79 o 
  -4   4   5     2421.76     2575.12     75.45 o 
  -3   4   5     1883.12     1914.41     46.91 o 
  -2   4   5     7690.82     7589.81    267.40 o 
  -1   4   5      206.59      181.22      9.56 o 
   0   4   5     3036.92     2813.36     66.30 o 
   1   4   5     1334.82     1492.67     46.54 o 
   2   4   5      107.85       75.75     10.28 o 
   3   4   5       41.76       28.72      6.35 o 
   4   4   5     2016.46     1976.23     55.44 o 
   5   4   5     1803.13     2030.46     51.48 o 
   6   4   5      402.31      359.28     36.14 o 
   7   4   5      157.99      156.19     30.71 o 
   8   4   5        5.84      -22.98     15.32 o 
   9   4   5      268.56      274.00     31.91 o 
  10   4   5       22.33       -4.82     17.73 o 
  11   4   5       24.70        3.76     14.18 o 
  12   4   5      762.32      787.73     33.00 o 
  13   4   5     1264.62     1321.48     56.62 o 
  14   4   5       60.36       49.49     25.94 o 
  15   4   5       72.07       33.86     31.43 o 
  16   4   5      245.04      290.59     39.77 o 
 -16   5   5        3.26      -55.00     36.67 o 
 -15   5   5      222.55      259.62     36.31 o 
 -14   5   5       84.47       52.32     25.86 o 
 -13   5   5       64.34       42.48     40.36 o 
 -12   5   5     4483.49     4460.32    136.94 o 
 -11   5   5    27127.08    30833.46    832.63 o 
 -10   5   5      279.52      306.33     28.10 o 
  -9   5   5        1.09       -8.28     13.18 o 
  -8   5   5      118.15       72.13     24.05 o 
  -7   5   5        3.89       18.64     11.25 o 
  -6   5   5      319.36      294.82     13.54 o 
  -5   5   5       14.76        6.45      6.72 o 
  -4   5   5     4725.01     5589.45    128.03 o 
  -3   5   5    15134.23    19984.53    438.56 o 
  -2   5   5     1630.75     1769.77     45.38 o 
  -1   5   5      325.00      351.05     18.32 o 
   0   5   5     2583.82     2570.21     62.09 o 
   1   5   5      408.31      523.73     43.33 o 
   2   5   5      533.05      543.60     19.87 o 
   3   5   5        0.53       -3.80      6.59 o 
   4   5   5     4024.89     4275.25    101.46 o 
   5   5   5     7555.43     8049.43    240.86 o 
   6   5   5      896.33      950.05     28.17 o 
   7   5   5        0.04      -10.36     13.21 o 
   8   5   5      421.49      359.61     24.91 o 
   9   5   5      288.94      266.51     33.57 o 
  10   5   5       22.55       16.62     21.43 o 
  11   5   5        5.52        1.15     15.68 o 
  12   5   5       26.10       20.70     31.31 o 
  13   5   5      162.67      141.48     28.40 o 
  14   5   5     2059.62     2071.47     79.97 o 
  15   5   5       60.25       45.07     31.68 o 
  16   5   5       50.27        6.40     61.07 o 
 -16   6   5        4.88      -24.29     39.05 o 
 -15   6   5        7.42        2.63     28.72 o 
 -14   6   5       19.30       19.20     25.12 o 
 -13   6   5        0.11      -32.87     21.91 o 
 -12   6   5     1041.84      967.00     44.95 o 
 -11   6   5     1128.02     1082.24     47.52 o 
 -10   6   5     1826.40     1903.78     67.83 o 
  -9   6   5       12.33        1.70     15.73 o 
  -8   6   5      932.34      945.09     40.15 o 
  -7   6   5        0.21        0.13     18.10 o 
  -6   6   5       28.23       27.38     13.47 o 
  -5   6   5        1.22        1.19      7.71 o 
  -4   6   5      342.49      409.30     24.58 o 
  -3   6   5    13864.95    19263.07    423.98 o 
  -2   6   5      420.93      436.73     17.98 o 
  -1   6   5        2.01        6.17      7.72 o 
   0   6   5      211.57      217.16     12.55 o 
   1   6   5      254.89      273.08     24.88 o 
   2   6   5      296.78      271.15     13.61 o 
   3   6   5        0.09      -10.87      7.24 o 
   4   6   5      272.27      267.98     14.55 o 
   5   6   5    17958.66    21105.88    615.25 o 
   6   6   5        3.88       -5.00     13.04 o 
   7   6   5        3.78       -5.34     13.49 o 
   8   6   5        9.78       -6.67     15.43 o 
   9   6   5        2.63       -3.60     16.22 o 
  10   6   5        0.23        5.79     13.97 o 
  11   6   5        2.47        7.43     19.20 o 
  12   6   5       86.78       82.30     24.88 o 
  13   6   5     8012.82     8590.11    367.62 o 
  14   6   5      457.11      465.32     41.74 o 
  15   6   5        4.46      -50.54     33.69 o 
 -15   7   5        7.97      -25.24     45.00 o 
 -14   7   5        8.07      -31.57     25.39 o 
 -13   7   5        0.01       -1.76     22.65 o 
 -12   7   5       20.06       12.33     23.10 o 
 -11   7   5     6585.79     6968.59    204.39 o 
 -10   7   5      102.09       60.36     20.32 o 
  -9   7   5        9.77       -4.58     16.38 o 
  -8   7   5       26.36        6.10     15.28 o 
  -7   7   5     1017.54     1198.97     46.97 o 
  -6   7   5        0.80       -2.85     13.55 o 
  -5   7   5        2.13       -8.00      9.19 o 
  -4   7   5      370.62      399.29     26.94 o 
  -3   7   5      402.42      525.49     20.67 o 
  -2   7   5      472.77      542.90     21.33 o 
  -1   7   5       10.37        9.18      9.02 o 
   0   7   5       17.40       -2.39      8.40 o 
   1   7   5     3136.37     3546.44    108.77 o 
   2   7   5       80.04       71.50     13.71 o 
   3   7   5        0.29      -13.20      8.80 o 
   4   7   5      432.20      428.09     18.80 o 
   5   7   5     9623.74    12075.35    408.38 o 
   6   7   5      567.58      575.69     28.89 o 
   7   7   5        5.65      -10.20     14.40 o 
   8   7   5      128.57      145.04     20.76 o 
   9   7   5      425.13      353.56     26.62 o 
  10   7   5       15.16       10.50     17.68 o 
  11   7   5       13.33       17.11     32.26 o 
  12   7   5       53.64       38.86     24.25 o 
  13   7   5     5639.86     6123.33    187.90 o 
  14   7   5      176.71      101.19     54.52 o 
  15   7   5        6.66        0.60     68.93 o 
 -14   8   5      390.54      440.98     47.62 o 
 -13   8   5        0.35       -1.34     23.84 o 
 -12   8   5        3.32       -6.74     31.07 o 
 -11   8   5      970.58      933.68     45.34 o 
 -10   8   5       10.94       -7.02     18.87 o 
  -9   8   5       28.35       15.82     17.33 o 
  -8   8   5      200.62      181.88     23.64 o 
  -7   8   5     1898.46     1900.43     67.85 o 
  -6   8   5       19.67       15.98     15.89 o 
  -5   8   5       57.32       31.54     16.58 o 
  -4   8   5     1220.97     1207.75     37.49 o 
  -3   8   5     4137.55     4723.29    123.32 o 
  -2   8   5        0.10       -8.52     10.08 o 
  -1   8   5      223.39      255.69     21.99 o 
   0   8   5       85.92       81.17     19.14 o 
   1   8   5     4295.17     4493.28    107.67 o 
   2   8   5       65.42       54.27     11.57 o 
   3   8   5      191.93      204.48     20.80 o 
   4   8   5        3.87       -4.95     10.14 o 
   5   8   5     4704.98     5387.27    157.30 o 
   6   8   5       13.45        7.99     15.00 o 
   7   8   5        0.49       -3.05     14.99 o 
   8   8   5       79.90       97.70     24.05 o 
   9   8   5       86.60       94.60     22.30 o 
  10   8   5        3.52       35.82     22.14 o 
  11   8   5       53.24       44.75     24.94 o 
  12   8   5        5.35      -15.66     24.20 o 
  13   8   5     1251.43     1247.40     58.41 o 
  14   8   5       27.94       -1.43     49.52 o 
 -14   9   5      594.49      652.78     42.91 o 
 -13   9   5      194.25      207.77     84.52 o 
 -12   9   5      122.23      162.78     58.33 o 
 -11   9   5      105.71      116.19     26.60 o 
 -10   9   5      259.00      239.08     30.09 o 
  -9   9   5       43.44       26.92     19.38 o 
  -8   9   5      846.36      662.91     42.14 o 
  -7   9   5      318.79      335.57     27.02 o 
  -6   9   5        5.56       11.57     18.01 o 
  -5   9   5      162.52      118.04     21.97 o 
  -4   9   5      538.93      531.68     31.98 o 
  -3   9   5        8.76        0.92     12.33 o 
  -2   9   5      831.78      839.44     30.35 o 
  -1   9   5      245.83      282.04     25.12 o 
   0   9   5       30.16       36.26     17.53 o 
   1   9   5     2615.79     2972.66     76.80 o 
   2   9   5     1379.41     1291.48     93.21 o 
   3   9   5      292.61      306.66     19.54 o 
   4   9   5      141.96      153.15     31.83 o 
   5   9   5        2.41       -2.78     15.39 o 
   6   9   5       18.54       19.64     27.14 o 
   7   9   5        0.27       -3.38     17.53 o 
   8   9   5        0.08       -6.53     18.26 o 
   9   9   5       47.33       30.39     23.40 o 
  10   9   5      780.76      764.10     72.50 o 
  11   9   5      315.10      359.98     61.19 o 
  12   9   5       62.96       64.99     37.98 o 
  13   9   5      185.25      208.76     35.53 o 
 -12  10   5       45.54       16.05     27.29 o 
 -11  10   5      228.87      299.83     50.24 o 
 -10  10   5      248.94      222.16     31.40 o 
  -9  10   5     1257.79     1026.26     49.07 o 
  -8  10   5      620.49      430.69     32.15 o 
  -7  10   5      422.08      386.23     36.43 o 
  -6  10   5      826.84      670.54     37.79 o 
  -5  10   5        2.75       -6.78     18.14 o 
  -4  10   5      272.24      291.24     34.29 o 
  -3  10   5       40.46       36.07     14.80 o 
  -2  10   5      248.10      232.78     42.00 o 
  -1  10   5      126.43      113.05     57.50 o 
   0  10   5     1040.10     1061.44     37.73 o 
   1  10   5     9966.03    10293.43    236.53 o 
   2  10   5     4990.73     4969.57    149.65 o 
   3  10   5       97.63      101.91     17.84 o 
   4  10   5      391.69      374.77     44.88 o 
   5  10   5        4.12        6.21     17.90 o 
   6  10   5      258.30      268.66     49.29 o 
   7  10   5        1.67       -0.92     18.37 o 
   8  10   5        9.85      -19.30     20.96 o 
   9  10   5       69.93       48.91     25.25 o 
  10  10   5        4.33        1.00     24.52 o 
  11  10   5      110.95       77.04     36.79 o 
  12  10   5       18.29       -3.33     29.33 o 
 -11  11   5       46.26       57.22     26.85 o 
 -10  11   5      321.45      369.10     38.73 o 
  -9  11   5      394.16      296.73     39.88 o 
  -8  11   5      776.79      587.55     37.88 o 
  -7  11   5       58.00       16.96     21.96 o 
  -6  11   5      488.61      432.03     32.66 o 
  -5  11   5       22.32       30.71     21.01 o 
  -4  11   5      298.53      281.08     67.14 o 
  -3  11   5       72.88        3.60     26.31 o 
  -2  11   5     1103.89     1007.08     38.12 o 
  -1  11   5     4022.41     4448.90    112.57 o 
   0  11   5     2668.63     2701.52     74.22 o 
   1  11   5      140.17      118.36     24.91 o 
   2  11   5       10.39      -22.39     14.95 o 
   3  11   5     1385.08     1581.65     52.02 o 
   4  11   5        0.77        4.76     30.83 o 
   5  11   5      127.00      141.94     25.32 o 
   6  11   5       29.26       54.62     18.81 o 
   7  11   5       27.85       16.90     23.54 o 
   8  11   5        1.49      -28.45     23.22 o 
   9  11   5      141.44      123.77     31.53 o 
  10  11   5      222.27      246.12     55.24 o 
  11  11   5       81.07       54.45     30.78 o 
 -10  12   5       10.19      -18.46     27.69 o 
  -9  12   5       61.05      150.95     32.90 o 
  -8  12   5       11.94       29.73     29.52 o 
  -7  12   5        4.66       -7.15     22.78 o 
  -6  12   5       73.80       41.43     24.41 o 
  -5  12   5       74.26       48.14     24.78 o 
  -4  12   5        0.24      -20.90     23.69 o 
  -3  12   5        3.45       -2.20     21.96 o 
  -2  12   5       14.60        2.62     22.05 o 
  -1  12   5        0.28      -15.23     17.12 o 
   0  12   5      251.36      338.35     34.41 o 
   1  12   5       12.29       -2.28     16.94 o 
   2  12   5      113.73       88.29     36.99 o 
   3  12   5      366.01      464.00     33.09 o 
   4  12   5       89.91       74.30     20.70 o 
   5  12   5       17.37       -9.28     19.04 o 
   6  12   5      178.16      163.88     65.83 o 
   7  12   5        5.26        5.30     26.01 o 
   8  12   5       77.03       46.53     35.71 o 
   9  12   5        9.58       23.26     30.63 o 
  -8  13   5       17.55       25.92     28.38 o 
  -7  13   5        9.48        6.42     28.54 o 
  -6  13   5       56.38       35.94     26.48 o 
  -5  13   5      178.50      206.16     36.43 o 
  -4  13   5       97.41      122.45     30.29 o 
  -3  13   5        0.24       -1.75     24.11 o 
  -2  13   5      147.88      116.67     30.98 o 
  -1  13   5       15.99       41.92     20.50 o 
   0  13   5        6.33       15.75     17.81 o 
   1  13   5        0.02       -7.10     16.88 o 
   2  13   5        8.94       16.92     16.99 o 
   3  13   5        2.91       23.58     20.77 o 
   4  13   5        0.19        2.92     20.08 o 
   5  13   5        0.88        6.13     26.54 o 
   6  13   5      116.42       93.46     32.15 o 
   7  13   5       13.27       25.26     39.17 o 
  -5  14   5       54.21      136.32     68.69 o 
  -4  14   5        8.62       30.89     28.77 o 
  -3  14   5        0.06       53.54     29.76 o 
  -2  14   5       70.66       79.77     46.97 o 
  -1  14   5      118.29       73.88     43.03 o 
   0  14   5        1.81      -32.66     21.94 o 
   1  14   5        1.48        4.94     19.85 o 
   2  14   5       33.64       79.87     31.23 o 
   3  14   5     1253.92     1450.07     53.88 o 
   4  14   5        0.79       11.55     30.12 o 
 -17   0   6        4.95        7.86     35.71 o 
 -16   0   6        5.76      -44.64     29.76 o 
 -15   0   6      407.12      417.15     42.86 o 
 -14   0   6    10645.56     8576.06    332.15 o 
 -13   0   6        0.15        5.00     22.62 o 
 -12   0   6        3.83       -8.81     20.24 o 
 -11   0   6      168.61      200.25     24.05 o 
 -10   0   6     1280.80     1856.25     48.88 o 
  -9   0   6       35.95       27.64      9.54 o 
  -8   0   6       28.12       20.72      8.56 o 
  -7   0   6      169.53      152.20     17.35 o 
  -6   0   6    82188.77   109592.41   2505.34 o 
  -5   0   6       17.60       10.40      5.01 o 
  -4   0   6        1.68       -2.51      4.34 o 
  -3   0   6      230.59      214.00     16.67 o 
  -2   0   6        8.82      -17.14     11.43 o 
  -1   0   6      210.41      229.64      8.09 o 
   0   0   6        0.08       -0.73      4.54 o 
   1   0   6     5225.30     5358.87    147.56 o 
   3   0   6     7269.61     7531.19    199.68 o 
   4   0   6        5.22       -1.41      8.45 o 
   5   0   6      792.17      813.03     29.12 o 
   6   0   6    22108.91    24880.81    649.33 o 
   7   0   6      416.90      378.72     37.02 o 
   8   0   6        5.44       -7.17     15.83 o 
   9   0   6       25.04       11.59     12.69 o 
  10   0   6     7950.19     9364.57    256.67 o 
  11   0   6      806.95      845.28     45.71 o 
  12   0   6        0.03       -9.06     17.51 o 
  13   0   6      230.79      266.84     28.19 o 
  14   0   6       86.22       72.69     25.02 o 
  15   0   6      139.00      129.05     27.83 o 
  16   0   6        0.51      -34.05     30.71 o 
  17   0   6        0.15       -8.57     35.24 o 
 -17   1   6        7.85        9.52     23.97 o 
 -16   1   6        1.31        5.95     22.78 o 
 -15   1   6      374.89      372.62     40.48 o 
 -14   1   6     9128.83     8529.66    234.10 o 
 -13   1   6      414.09      400.37     28.15 o 
 -12   1   6        3.58        8.69     15.39 o 
 -11   1   6        9.38       -1.55      9.92 o 
 -10   1   6     1487.29     1417.86     30.76 o 
  -9   1   6      311.30      320.88     11.91 o 
  -8   1   6       26.18       31.77      7.42 o 
  -7   1   6      986.73     1167.88     23.48 o 
  -6   1   6    12652.56    15992.80    353.00 o 
  -5   1   6        0.01       -0.52      3.59 o 
  -4   1   6        2.56       -0.94      3.05 o 
  -3   1   6        8.18        5.52      2.76 o 
  -2   1   6    85942.04    92531.59   3200.44 o 
  -1   1   6       94.86       72.34      5.08 o 
   0   1   6        2.76        3.82      4.76 o 
   1   1   6     2569.22     2681.77    118.15 o 
   2   1   6    68039.21    75156.77   2588.86 o 
   3   1   6     3423.59     3598.37     93.16 o 
   4   1   6       17.37       13.92      5.17 o 
   5   1   6       57.33       45.93      8.83 o 
   6   1   6     1402.59     1542.53     35.05 o 
   7   1   6        2.02       -2.22      6.73 o 
   8   1   6       20.16       16.95     10.55 o 
   9   1   6      260.10      261.38     14.76 o 
  10   1   6     6530.11     7454.70    146.79 o 
  11   1   6      174.68      181.54     17.42 o 
  12   1   6       35.96       38.15     13.19 o 
  13   1   6      118.96      140.45     19.28 o 
  14   1   6        5.29      -18.36     14.97 o 
  15   1   6        0.88       -6.48     17.21 o 
  16   1   6       12.39       -8.22     20.10 o 
 -17   2   6      145.14       76.55     28.12 o 
 -16   2   6        7.74      -17.28     27.86 o 
 -15   2   6        3.94        6.53     20.95 o 
 -14   2   6      777.86      617.42     34.68 o 
 -13   2   6      260.63      216.07     24.97 o 
 -12   2   6       45.03       22.93     11.82 o 
 -11   2   6       69.41       82.08     14.47 o 
 -10   2   6      354.71      386.37     16.71 o 
  -9   2   6       72.22       92.46      8.98 o 
  -8   2   6      616.15      690.01     18.48 o 
  -7   2   6      369.01      336.54     20.62 o 
  -6   2   6     1259.13     1589.22     37.08 o 
  -5   2   6     1021.18     1105.12     29.23 o 
  -4   2   6       90.73       99.58     14.15 o 
  -3   2   6     6674.26     6468.33    125.06 o 
  -2   2   6     1644.50     2090.46     66.46 o 
  -1   2   6     2545.05     2299.00     54.29 o 
   0   2   6       36.76       27.04      5.33 o 
   2   2   6    21605.74    24433.23    940.50 o 
   3   2   6     1516.42     1643.65     88.83 o 
   4   2   6       94.77       75.80      8.24 o 
   5   2   6       66.24       46.44     13.53 o 
   6   2   6     8348.77     9237.62    387.74 o 
   7   2   6      228.84      197.31     11.49 o 
   8   2   6       27.23       14.74      8.26 o 
   9   2   6      435.73      444.81     18.18 o 
  10   2   6     5035.81     5287.10    107.54 o 
  11   2   6       68.28       62.56     13.25 o 
  12   2   6       43.79       34.22     16.05 o 
  13   2   6       79.06       63.72     16.28 o 
  14   2   6      253.08      257.25     27.75 o 
  15   2   6       22.78        0.46     26.15 o 
  16   2   6      216.05      240.42     33.46 o 
 -17   3   6       25.87       17.91     26.65 o 
 -16   3   6       23.21       34.15     24.50 o 
 -15   3   6      185.11      180.42     29.43 o 
 -14   3   6      185.92      185.98     27.03 o 
 -13   3   6      401.40      403.34     30.19 o 
 -12   3   6      802.23      789.08     26.19 o 
 -11   3   6     1845.79     1865.32     44.85 o 
 -10   3   6     1118.64     1159.48     35.92 o 
  -9   3   6       32.88       30.02     11.84 o 
  -8   3   6      490.84      504.43     24.23 o 
  -7   3   6     1059.92     1074.05     37.92 o 
  -6   3   6      614.47      597.87     20.24 o 
  -5   3   6      951.87      866.40     32.15 o 
  -4   3   6     6473.37     6806.84    255.96 o 
  -3   3   6      115.47       76.38      7.21 o 
  -2   3   6      288.74      308.74     11.62 o 
  -1   3   6      949.55      854.54     24.19 o 
   0   3   6     1582.29     1727.44     43.32 o 
   1   3   6     1859.77     1831.90     95.36 o 
   2   3   6       20.30        7.70      5.63 o 
   3   3   6        5.78       -6.31      5.92 o 
   4   3   6       25.48       14.46      6.77 o 
   5   3   6      713.45      676.39     21.81 o 
   6   3   6      108.71      101.67     17.10 o 
   7   3   6      830.05      865.77     37.92 o 
   8   3   6     1827.37     1828.05     64.95 o 
   9   3   6       10.43        0.43     18.15 o 
  10   3   6       42.70       36.82     14.40 o 
  11   3   6      125.06       77.45     53.97 o 
  12   3   6      623.21      623.41     51.55 o 
  13   3   6      396.21      417.14     26.72 o 
  14   3   6        0.86      -26.85     44.76 o 
  15   3   6      710.54      715.40     63.22 o 
  16   3   6        7.33       -1.76     29.47 o 
 -17   4   6      220.28      243.10     48.81 o 
 -16   4   6       43.86       40.60     27.16 o 
 -15   4   6        3.86        4.39     21.28 o 
 -14   4   6       85.41      100.51     30.35 o 
 -13   4   6        7.21        9.21     14.25 o 
 -12   4   6     3758.63     3979.24    108.63 o 
 -11   4   6     1627.24     1658.94    101.55 o 
 -10   4   6      674.40      706.23     27.31 o 
  -9   4   6      303.52      301.57     21.21 o 
  -8   4   6    12155.80    13312.19    364.67 o 
  -7   4   6     1342.38     1508.56     51.60 o 
  -6   4   6       90.89       57.42     12.26 o 
  -5   4   6      181.29      205.64     16.81 o 
  -4   4   6     7089.17     8112.27    181.42 o 
  -3   4   6        7.20        5.20      6.06 o 
  -2   4   6     2117.17     2229.28     54.12 o 
  -1   4   6     3180.06     3065.35     72.20 o 
   0   4   6     3302.16     3488.95     81.33 o 
   1   4   6     1148.24     1157.85     38.70 o 
   2   4   6       16.27        9.73      6.26 o 
   3   4   6      588.17      560.59     18.76 o 
   4   4   6     7073.25     7573.47    170.81 o 
   5   4   6       90.51       58.95     11.20 o 
   6   4   6      602.81      569.54     19.82 o 
   7   4   6      552.46      608.60     31.40 o 
   8   4   6       58.05       46.72     17.42 o 
   9   4   6       44.80       26.67     18.26 o 
  10   4   6        7.30       16.19     19.56 o 
  11   4   6      102.80       75.16     17.61 o 
  12   4   6     2203.29     2134.25     62.37 o 
  13   4   6      304.04      358.08     57.62 o 
  14   4   6      247.61      283.86     34.61 o 
  15   4   6      780.64      773.03     54.88 o 
  16   4   6     1820.06     1999.87     80.69 o 
 -16   5   6      355.59      349.53     54.29 o 
 -15   5   6        0.59      -26.19     31.91 o 
 -14   5   6        0.06       -6.96     24.25 o 
 -13   5   6        2.83      -29.00     20.73 o 
 -12   5   6    14354.87    15607.41    431.34 o 
 -11   5   6    11052.34    11607.32    324.52 o 
 -10   5   6      447.57      432.02     29.03 o 
  -9   5   6       26.32        6.50     14.47 o 
  -8   5   6      169.28      229.87     21.63 o 
  -7   5   6       22.04      -14.30     11.68 o 
  -6   5   6       25.61       21.58     11.78 o 
  -5   5   6      119.63       90.48     11.62 o 
  -4   5   6    14676.33    18913.77    415.63 o 
  -3   5   6     5466.43     6411.78    145.59 o 
  -2   5   6        9.71        2.47      7.42 o 
  -1   5   6     2258.08     2303.49     56.76 o 
   0   5   6    20187.08    25151.38    550.14 o 
   1   5   6       20.76       14.33     11.68 o 
   2   5   6       46.06       37.62     13.58 o 
   3   5   6       86.39       67.13     15.04 o 
   4   5   6    10496.29    11772.21    394.49 o 
   5   5   6     1873.78     1959.65     50.68 o 
   6   5   6      101.04       83.78     17.18 o 
   7   5   6      354.74      427.62     40.95 o 
   9   5   6       46.82       25.10     19.33 o 
  10   5   6       18.37        9.73     21.45 o 
  11   5   6       24.45       13.19     15.73 o 
  12   5   6     1189.04     1257.02     43.66 o 
  13   5   6       36.11       11.92     41.31 o 
  14   5   6      271.23      340.05     61.31 o 
  15   5   6     1046.89     1001.46     53.94 o 
 -16   6   6      137.31      120.48     45.24 o 
 -15   6   6       54.45       66.54     29.15 o 
 -14   6   6        0.00        2.05     25.05 o 
 -13   6   6        6.20      -19.85     22.64 o 
 -12   6   6        4.67      -19.38     20.61 o 
 -11   6   6      769.17      784.83     39.38 o 
 -10   6   6       15.01       11.02     22.62 o 
  -9   6   6      187.74      180.00     22.93 o 
  -8   6   6    12089.04    14023.81    386.30 o 
  -7   6   6      140.85      156.04     21.55 o 
  -6   6   6        0.28       -3.21     11.70 o 
  -5   6   6        4.01       -4.02      8.09 o 
  -4   6   6     5559.84     8106.42    183.33 o 
  -3   6   6      322.21      355.02     16.50 o 
  -2   6   6        1.56        8.91      8.49 o 
  -1   6   6      381.37      383.91     16.96 o 
   0   6   6      124.53       79.17     10.04 o 
   1   6   6      141.05      145.59     19.41 o 
   2   6   6        7.75      -11.43      7.62 o 
   3   6   6       93.91      128.96     15.10 o 
   4   6   6     9153.08    11225.18    312.26 o 
   5   6   6     1978.11     1920.78     50.44 o 
   6   6   6       22.64       27.57     14.93 o 
   7   6   6      258.98      243.49     31.67 o 
   8   6   6     1086.64     1128.72     46.21 o 
   9   6   6       13.19        1.76     17.52 o 
  10   6   6        6.10        7.54     19.50 o 
  11   6   6        7.71       22.80     22.63 o 
  12   6   6      810.80      781.36     42.45 o 
  13   6   6      597.84      578.34     67.14 o 
  14   6   6      103.42      125.20     45.95 o 
  15   6   6      132.33      149.05     35.67 o 
 -15   7   6      138.05       75.95     47.38 o 
 -14   7   6        2.93        9.45     26.09 o 
 -13   7   6        3.60       24.28     23.41 o 
 -12   7   6      276.22      244.74     42.02 o 
 -11   7   6        8.13       31.45     20.02 o 
 -10   7   6       22.95        7.35     22.62 o 
  -9   7   6      247.14      212.91     24.92 o 
  -8   7   6      648.27      733.49     35.86 o 
  -7   7   6      146.82      126.25     19.28 o 
  -6   7   6        1.13        2.81     21.91 o 
  -5   7   6       23.97       21.89     14.47 o 
  -4   7   6      171.73      159.49     19.30 o 
  -3   7   6        2.30       -6.32      8.82 o 
  -2   7   6        0.21        2.53      9.00 o 
  -1   7   6      399.70      441.87     19.33 o 
   0   7   6      154.57      203.54     27.26 o 
   1   7   6        3.51        8.35      9.12 o 
   2   7   6        9.54        3.59      8.81 o 
   3   7   6       32.47       31.37      9.91 o 
   4   7   6      979.67     1211.42     35.67 o 
   5   7   6       70.38       47.58     15.56 o 
   6   7   6       21.26       -5.20     14.48 o 
   7   7   6       28.86       31.15     16.55 o 
   8   7   6     2898.96     2977.26    135.24 o 
   9   7   6      257.14      321.75     29.11 o 
  10   7   6        0.13       12.77     19.85 o 
  11   7   6      322.93      331.82     30.71 o 
  12   7   6     6246.98     6562.13    198.57 o 
  13   7   6      399.92      414.06     36.88 o 
  14   7   6        2.71       27.62     54.05 o 
 -14   8   6       64.01       17.48     29.35 o 
 -13   8   6        5.93       37.72     25.63 o 
 -12   8   6       45.20       61.51     50.71 o 
 -11   8   6       38.97       41.94     21.47 o 
 -10   8   6        3.77        2.19     19.52 o 
  -9   8   6      195.61      128.34     23.31 o 
  -8   8   6     3382.58     3358.20    107.33 o 
  -7   8   6       10.58       12.77     18.33 o 
  -6   8   6        1.30        3.10     15.30 o 
  -5   8   6      190.87      169.88     21.76 o 
  -4   8   6     6823.66     8106.26    186.83 o 
  -3   8   6     1148.80     1186.22     36.90 o 
  -2   8   6        5.61       -3.30     10.79 o 
  -1   8   6     1243.71     1374.73     40.99 o 
   0   8   6      162.36      265.69     34.24 o 
   1   8   6      246.15      247.90     37.42 o 
   2   8   6        8.21        2.44     10.21 o 
   3   8   6      453.94      445.37     20.13 o 
   4   8   6      226.18      270.61     18.38 o 
   5   8   6     1649.68     1671.98     59.31 o 
   6   8   6        6.41       -7.13     21.91 o 
   7   8   6       20.08       22.23     15.88 o 
   8   8   6      140.46      162.61     25.60 o 
   9   8   6       26.66        7.54     19.45 o 
  10   8   6       14.83        4.25     22.04 o 
  11   8   6       92.83       84.81     26.63 o 
  12   8   6       40.19       43.56     26.94 o 
  13   8   6      109.47       85.43     31.12 o 
  14   8   6        7.38       73.33     57.14 o 
 -13   9   6      662.88      680.23     53.21 o 
 -12   9   6      939.89      888.81     46.50 o 
 -11   9   6      165.76      151.97     27.01 o 
 -10   9   6       71.24       67.68     23.40 o 
  -9   9   6       35.73       11.74     18.88 o 
  -8   9   6      188.02      190.33     27.70 o 
  -7   9   6     1068.46      969.35     67.38 o 
  -6   9   6        4.17        1.67     17.34 o 
  -5   9   6      314.96      331.12     55.71 o 
  -4   9   6        1.90       -1.90     18.03 o 
  -3   9   6       14.49       10.17     12.36 o 
  -2   9   6       49.75       35.48     22.17 o 
  -1   9   6     1225.17     1317.27     41.23 o 
   0   9   6      174.24      210.12     18.75 o 
   1   9   6     2066.14     2228.88     60.71 o 
   2   9   6      176.38      206.71     29.52 o 
   3   9   6      252.49      291.95     24.76 o 
   4   9   6      314.65      275.78     23.64 o 
   5   9   6      266.49      264.21     28.93 o 
   6   9   6        0.48      -15.06     15.81 o 
   7   9   6       28.08       36.34     19.79 o 
   8   9   6      722.99      730.49     37.59 o 
   9   9   6      212.49      208.57     45.71 o 
  10   9   6      222.95      250.41     68.10 o 
  11   9   6      680.69      655.91     41.19 o 
  12   9   6      159.88      208.91     55.36 o 
  13   9   6      135.95      127.26     31.22 o 
 -12  10   6        2.24       -6.18     26.48 o 
 -11  10   6      358.74      447.87     47.62 o 
 -10  10   6      109.02       78.86     24.67 o 
  -9  10   6      989.68      879.83     44.77 o 
  -8  10   6        6.45       -0.81     20.23 o 
  -7  10   6      104.70      110.06     24.40 o 
  -6  10   6      303.98      300.41     31.81 o 
  -5  10   6      168.22      127.05     23.90 o 
  -4  10   6       72.83      108.28     26.43 o 
  -3  10   6       46.08       14.01     19.08 o 
  -2  10   6       15.79       -4.84     13.82 o 
  -1  10   6      154.94      222.74     38.69 o 
   0  10   6        7.06        6.26     19.18 o 
   1  10   6     2158.03     2072.98     66.64 o 
   2  10   6     2545.65     2569.50     86.41 o 
   3  10   6     2089.87     2003.87     57.77 o 
   4  10   6       75.90       99.37     22.57 o 
   5  10   6       86.00       97.02     22.36 o 
   6  10   6      558.94      465.70     30.08 o 
   7  10   6       28.58       32.20     21.22 o 
   8  10   6        5.91       -0.24     35.71 o 
   9  10   6        1.06      -27.46     24.42 o 
  10  10   6       24.75       -0.95     25.12 o 
  11  10   6        0.15       12.35     27.62 o 
  12  10   6        0.93       -1.58     28.99 o 
 -11  11   6       12.28       -5.41     25.97 o 
 -10  11   6      535.75      618.42     39.89 o 
  -9  11   6       44.63       25.53     25.00 o 
  -8  11   6       71.25       51.61     24.49 o 
  -7  11   6      376.97      322.16     59.29 o 
  -6  11   6       44.40       10.73     21.37 o 
  -5  11   6      349.49      320.52     33.57 o 
  -4  11   6       20.17       26.68     20.62 o 
  -3  11   6       42.37       47.15     23.10 o 
  -2  11   6     1503.52     1379.92     58.23 o 
  -1  11   6     1899.72     1922.87     57.68 o 
   0  11   6      416.05      418.96     50.87 o 
   1  11   6      131.48      186.14     44.38 o 
   2  11   6     1165.11     1158.88     50.93 o 
   3  11   6      643.38      626.43     29.72 o 
   4  11   6       41.75       74.41     22.64 o 
   5  11   6      203.11      255.41     33.81 o 
   6  11   6       11.36       -8.80     21.62 o 
   7  11   6        2.94      -23.37     26.19 o 
   8  11   6        0.17        4.84     26.06 o 
   9  11   6       90.64       84.45     30.39 o 
  10  11   6        9.82       -9.89     27.29 o 
 -10  12   6        0.48       -1.15     27.08 o 
  -9  12   6        6.92       -1.62     27.60 o 
  -8  12   6        8.24       20.32     25.81 o 
  -7  12   6        0.79       24.57     64.52 o 
  -6  12   6       97.44       31.76     24.83 o 
  -5  12   6        0.36      -14.19     23.42 o 
  -4  12   6        3.97       -1.07     22.56 o 
  -3  12   6        3.06      -11.05     25.83 o 
  -2  12   6      532.30      593.94     39.12 o 
  -1  12   6       19.79       28.04     54.29 o 
   0  12   6        8.55       16.97     18.67 o 
   1  12   6       85.66       50.84     18.68 o 
   2  12   6     2218.38     2347.20     84.88 o 
   3  12   6        0.96      -22.30     21.18 o 
   4  12   6       23.06       27.81     23.55 o 
   5  12   6       40.47       29.63     34.76 o 
   6  12   6     2106.66     2225.09     85.66 o 
   7  12   6       35.32       12.14     44.41 o 
   8  12   6        4.00       -5.74     43.21 o 
   9  12   6       24.63      -21.11     29.57 o 
  -7  13   6       25.38       28.35     26.51 o 
  -6  13   6     3044.72     2934.60    105.05 o 
  -5  13   6        5.63       -4.13     26.48 o 
  -4  13   6        1.29      -28.47     31.91 o 
  -3  13   6        0.00       -4.34     24.16 o 
  -2  13   6     2700.06     3052.77    141.55 o 
  -1  13   6        0.03       -1.72     24.98 o 
   0  13   6        1.57      -30.16     24.03 o 
   1  13   6        4.58      -24.04     19.59 o 
   2  13   6      223.55      380.46     38.41 o 
   3  13   6       41.24       49.84     26.10 o 
   4  13   6        0.23       21.03     21.97 o 
   5  13   6       42.06       43.53     29.43 o 
   6  13   6      848.10     1096.82     56.20 o 
   7  13   6       29.90       22.24     30.85 o 
  -4  14   6        0.57       11.44     28.86 o 
  -3  14   6        5.40       32.12     28.95 o 
  -2  14   6     2619.84     3371.20    109.88 o 
  -1  14   6        6.21       -2.64     22.26 o 
   0  14   6        1.57      -15.37     22.75 o 
   1  14   6        8.64       57.00     24.76 o 
   2  14   6     1552.11     1748.47     74.22 o 
   3  14   6        0.14       -0.05     23.05 o 
   4  14   6        1.64       21.74     28.16 o 
 -17   1   7        1.91        2.26     25.86 o 
 -16   1   7       14.69       17.65     23.80 o 
 -15   1   7     4758.72     4140.78    126.19 o 
 -14   1   7      573.07      630.74     35.94 o 
 -13   1   7        1.26       11.14     18.27 o 
 -12   1   7       19.04       16.56     16.58 o 
 -11   1   7       54.81       76.30     14.29 o 
 -10   1   7      398.66      429.88     16.39 o 
  -9   1   7        5.96        5.29      6.45 o 
  -8   1   7       17.24       22.75      6.21 o 
  -7   1   7    27869.65    38545.36    704.62 o 
  -6   1   7     1113.72     1208.85     28.59 o 
  -5   1   7        3.77        3.00      3.66 o 
  -4   1   7        0.14       -3.10      3.21 o 
  -3   1   7       19.55       17.17      3.41 o 
  -2   1   7     4479.63     4736.15    123.73 o 
  -1   1   7       40.64       35.18      4.74 o 
   0   1   7      990.87      994.38     23.12 o 
   1   1   7    94416.11   106815.69   3666.04 o 
   2   1   7      237.86      229.06     15.46 o 
   3   1   7      106.64      128.84     18.75 o 
   4   1   7      248.63      246.77     11.94 o 
   5   1   7       12.94       17.82      5.77 o 
   6   1   7      147.00      135.91     10.12 o 
   7   1   7        5.43        4.92      7.06 o 
   8   1   7       30.07       26.31      8.50 o 
   9   1   7      816.46      875.04     25.68 o 
  10   1   7        1.84        1.12     10.11 o 
  11   1   7       32.71       33.65     11.99 o 
  12   1   7      568.92      551.48     22.83 o 
  13   1   7      474.58      473.63     22.36 o 
  14   1   7      152.46      152.94     19.25 o 
  15   1   7        1.07      -24.88     16.58 o 
  16   1   7       75.54       23.18     21.45 o 
 -17   2   7       15.81       13.42     26.79 o 
 -16   2   7      239.19      255.33     30.64 o 
 -15   2   7        9.50       -9.59     21.62 o 
 -14   2   7      502.16      479.23     32.66 o 
 -13   2   7        0.81       -7.44     18.01 o 
 -12   2   7      448.92      426.22     18.91 o 
 -11   2   7        0.25       -4.16     10.52 o 
 -10   2   7     1274.99     1398.98     30.82 o 
  -9   2   7       15.24        3.23      7.30 o 
  -8   2   7      588.56      643.71     18.93 o 
  -7   2   7     3707.29     3873.35    112.14 o 
  -6   2   7      189.41      224.32     10.21 o 
  -5   2   7      310.68      303.55     10.70 o 
  -4   2   7       11.96        2.92      4.27 o 
  -3   2   7    21671.61    22898.92    594.16 o 
  -2   2   7       22.28       15.58      7.10 o 
  -1   2   7      380.34      336.17     12.29 o 
   0   2   7      827.32      822.30     23.29 o 
   1   2   7    24915.77    28732.13    637.38 o 
   2   2   7     5522.20     5576.51    173.69 o 
   3   2   7       10.97       21.48      6.56 o 
   4   2   7        6.69       -9.09      6.06 o 
   5   2   7        9.97        6.49     11.90 o 
   6   2   7     4012.11     4249.22    127.02 o 
   7   2   7       34.34       30.10     10.13 o 
   8   2   7      242.87      236.66     13.38 o 
   9   2   7      944.41     1027.29     28.78 o 
  10   2   7      924.35      914.03     27.46 o 
  11   2   7       68.97       74.81     13.42 o 
  12   2   7       78.96       94.10     24.93 o 
  13   2   7        9.69      -13.31     13.74 o 
  14   2   7      208.76      240.90     25.53 o 
  15   2   7        5.72        0.66     19.61 o 
  16   2   7       27.16       -6.35     24.51 o 
 -17   3   7        0.85      -15.95     28.21 o 
 -16   3   7       23.69       27.70     25.29 o 
 -15   3   7        0.15       23.35     22.27 o 
 -14   3   7      303.60      287.32     30.64 o 
 -13   3   7      848.33      810.18     31.65 o 
 -12   3   7     1517.52     1528.04     39.71 o 
 -11   3   7      348.27      361.15     25.33 o 
 -10   3   7     6558.69     6772.69    154.83 o 
  -9   3   7      221.42      220.54     14.93 o 
  -8   3   7      785.50      819.37     58.07 o 
  -7   3   7     1015.26     1058.59     37.98 o 
  -6   3   7       10.01       16.75      8.19 o 
  -5   3   7      787.27      707.70     27.91 o 
  -4   3   7     2465.90     2786.32     82.57 o 
  -3   3   7      486.38      455.68     15.07 o 
  -2   3   7      698.30      618.65     18.82 o 
  -1   3   7      403.88      348.13     13.24 o 
   0   3   7       66.41       54.93      8.77 o 
   1   3   7     3734.50     3712.63    134.64 o 
   2   3   7       74.96       67.99     12.71 o 
   3   3   7       47.73       32.56      7.49 o 
   4   3   7      355.57      383.39     16.43 o 
   5   3   7      435.90      425.35     16.85 o 
   6   3   7     1508.83     1557.44     67.02 o 
   7   3   7       41.86       28.00     15.82 o 
   8   3   7     1527.21     1473.87     56.34 o 
   9   3   7      246.16      234.68     18.15 o 
  10   3   7       66.91       56.52     15.70 o 
  11   3   7      376.74      405.22     25.76 o 
  12   3   7      361.85      307.25     24.25 o 
  13   3   7        5.62       -1.14     17.79 o 
  14   3   7     1384.43     1295.12     56.68 o 
  15   3   7     2001.74     2016.13     78.15 o 
  16   3   7       17.66      -28.56     29.44 o 
 -16   4   7       69.80       25.57     26.43 o 
 -15   4   7       58.23        6.65     23.39 o 
 -14   4   7      150.22      188.66     42.14 o 
 -13   4   7        3.72       -9.60     14.03 o 
 -12   4   7     1222.12     1224.20     43.61 o 
 -11   4   7      137.70      186.58     28.69 o 
 -10   4   7      175.86      179.90     48.02 o 
  -9   4   7     1016.06     1127.21     43.18 o 
  -8   4   7     4533.47     4664.31    136.03 o 
  -7   4   7        7.26        5.81     11.02 o 
  -6   4   7       61.44       29.55     11.67 o 
  -5   4   7      170.54      206.06     16.38 o 
  -4   4   7     5218.14     5488.11    124.89 o 
  -3   4   7       38.23       45.73      7.53 o 
  -2   4   7     1490.48     1545.45     39.82 o 
  -1   4   7    14535.93    16863.16    402.30 o 
   0   4   7     1152.98     1084.63     30.09 o 
   1   4   7     1232.62     1166.12     39.59 o 
   2   4   7       30.11       12.34      8.91 o 
   3   4   7      156.32      154.24     24.79 o 
   4   4   7     3777.36     3876.06     91.50 o 
   5   4   7      135.83      143.75     17.10 o 
   6   4   7     2361.76     2502.81     63.07 o 
   7   4   7     3144.57     3727.92    179.17 o 
   8   4   7      245.84      221.43     25.73 o 
   9   4   7       78.36       68.36     20.95 o 
  10   4   7       31.30       -3.12     23.69 o 
  11   4   7      651.16      611.73     53.10 o 
  12   4   7      350.88      349.18     29.88 o 
  13   4   7        3.15       -9.53     18.96 o 
  14   4   7     1551.11     1459.90     62.35 o 
  15   4   7     7637.75     8037.50    234.68 o 
  16   4   7       70.54       21.73     32.08 o 
 -16   5   7       86.78       61.43     36.91 o 
 -15   5   7        4.76       41.91     35.95 o 
 -14   5   7        0.26       -9.21     18.63 o 
 -13   5   7      585.29      552.47     62.98 o 
 -12   5   7     1139.38     1241.63     51.93 o 
 -11   5   7      147.22      114.36     24.32 o 
 -10   5   7     8275.88     8717.39    247.07 o 
  -9   5   7     3077.99     3383.03    104.80 o 
  -8   5   7      815.17      866.98     36.60 o 
  -7   5   7       23.38       -0.37     11.36 o 
  -6   5   7       19.02       19.06     12.81 o 
  -5   5   7     4328.02     4856.10    112.38 o 
  -4   5   7     1191.79     1203.25     33.49 o 
  -3   5   7      255.65      266.35     14.01 o 
  -2   5   7     1514.67     1479.13     39.33 o 
  -1   5   7    34364.05    43801.35    953.56 o 
   0   5   7     3222.61     3329.61     79.40 o 
   1   5   7        3.91       -2.07      6.92 o 
   2   5   7      150.44      141.78     17.76 o 
   3   5   7     1330.29     1535.77     54.09 o 
   4   5   7      417.15      347.10     15.56 o 
   5   5   7      370.37      347.16     16.13 o 
   6   5   7       64.15       50.21     18.51 o 
   7   5   7     6777.52     8097.72    331.19 o 
   8   5   7      590.38      546.80     42.74 o 
   9   5   7        8.65       12.98     20.88 o 
  10   5   7      213.22      134.74     80.83 o 
  11   5   7      248.32      281.87    146.55 o 
  12   5   7      476.92      472.54     23.13 o 
  13   5   7        7.30       -6.40     23.69 o 
  14   5   7      303.71      306.82     64.29 o 
  15   5   7     3339.54     3686.43    123.81 o 
 -16   6   7       68.53       59.29     44.05 o 
 -15   6   7        2.82      -21.91     31.91 o 
 -14   6   7       28.34       31.30     29.76 o 
 -13   6   7      253.51      252.64     50.36 o 
 -12   6   7       64.24       69.70     21.80 o 
 -11   6   7       20.79       22.58     20.30 o 
 -10   6   7      225.39      216.96     54.41 o 
  -9   6   7    22758.81    25732.59    697.27 o 
  -8   6   7        6.13        1.01     31.79 o 
  -7   6   7        3.25      -14.26     11.43 o 
  -6   6   7        0.48        2.29     13.31 o 
  -5   6   7     3671.96     4010.95    119.96 o 
  -4   6   7        5.11        8.65      8.65 o 
  -3   6   7        5.55        5.68      8.40 o 
  -2   6   7       51.37       52.83     10.54 o 
  -1   6   7    27984.05    37182.03   1090.05 o 
   0   6   7      895.38      901.73     27.99 o 
   1   6   7        0.72       -4.25      7.95 o 
   2   6   7      308.72      287.80     15.05 o 
   3   6   7      546.79      608.60     21.94 o 
   4   6   7     1156.72     1116.84     33.36 o 
   5   6   7      130.92      113.06     17.39 o 
   6   6   7        6.38        0.40     14.00 o 
   7   6   7     2385.90     2745.33     88.74 o 
   8   6   7      199.52      240.81     33.10 o 
   9   6   7        3.05       -5.05     17.12 o 
  10   6   7        4.85        3.85     32.14 o 
  11   6   7        3.28        6.90     36.67 o 
  12   6   7      194.86      192.29     65.36 o 
  13   6   7       84.64      -29.29     45.95 o 
  14   6   7      742.99      773.61     47.59 o 
  15   6   7      275.67      314.35     42.94 o 
 -15   7   7        0.87      -62.50     41.67 o 
 -14   7   7        0.00      -38.83     34.64 o 
 -13   7   7       69.43       63.45     25.76 o 
 -12   7   7        0.74       22.10     21.62 o 
 -11   7   7        0.17       -2.84     19.50 o 
 -10   7   7      154.56      131.92     29.29 o 
  -9   7   7     2278.57     2537.68    105.36 o 
  -8   7   7       14.08       -6.23     15.56 o 
  -7   7   7        1.04       -8.33     14.31 o 
  -6   7   7       18.62       20.71     14.56 o 
  -5   7   7       20.93       27.23     15.71 o 
  -4   7   7      290.20      295.47     16.07 o 
  -3   7   7        5.03        7.53      9.55 o 
  -2   7   7      498.03      520.36     20.92 o 
  -1   7   7     4353.20     5570.36    129.90 o 
   0   7   7       83.66       69.11     24.09 o 
   1   7   7        9.71        7.77     10.68 o 
   2   7   7        8.07       14.13      9.60 o 
   3   7   7       85.01       89.15     19.51 o 
   4   7   7      153.20      152.34     18.65 o 
   5   7   7        0.00       -8.47     10.35 o 
   6   7   7      457.76      448.25     26.54 o 
   7   7   7       61.45       79.50     23.69 o 
   8   7   7        0.32       -0.32     17.61 o 
   9   7   7        0.87       -4.27     19.25 o 
  10   7   7       33.24       26.08     21.26 o 
  11   7   7      245.45      340.24     57.62 o 
  12   7   7        0.56      -26.69     24.71 o 
  13   7   7        1.85        9.80     26.31 o 
  14   7   7      421.66      350.24     70.24 o 
 -14   8   7      188.45      314.25     59.76 o 
 -13   8   7      147.95      178.38     30.81 o 
 -12   8   7        1.90       17.32     23.00 o 
 -11   8   7        0.63      -23.98     20.94 o 
 -10   8   7       53.85       34.74     27.50 o 
  -9   8   7     1060.79      934.16     47.62 o 
  -8   8   7      205.99      235.91     26.35 o 
  -7   8   7       40.29       47.84     18.85 o 
  -6   8   7      114.32       95.42     20.39 o 
  -5   8   7      240.02      318.15     29.44 o 
  -4   8   7      446.07      428.66     54.76 o 
  -3   8   7       16.25       18.87     11.38 o 
  -2   8   7      441.45      426.44     20.55 o 
  -1   8   7     1842.97     2129.24     57.08 o 
   0   8   7      338.03      350.45     18.64 o 
   1   8   7      205.94      213.62     42.55 o 
   2   8   7        5.30       -1.37     10.49 o 
   3   8   7     2240.19     2304.07     60.89 o 
   4   8   7      260.13      279.03     25.93 o 
   5   8   7      383.51      382.55     27.51 o 
   6   8   7       11.19        7.37     15.61 o 
   7   8   7      313.43      316.25     25.42 o 
   8   8   7        6.20       -1.84     19.38 o 
   9   8   7        0.00       24.91     20.99 o 
  10   8   7       54.73       49.52     35.00 o 
  11   8   7      172.54      240.48     34.64 o 
  12   8   7       26.14        9.06     25.10 o 
  13   8   7        1.13      -12.71     26.55 o 
 -13   9   7      554.48      565.49     40.12 o 
 -12   9   7      557.53      465.28     34.99 o 
 -11   9   7        7.06       20.37     22.32 o 
 -10   9   7      161.58      146.80     40.60 o 
  -9   9   7       54.19       80.21     22.68 o 
  -8   9   7      142.94      146.81     26.19 o 
  -7   9   7       87.01       82.18     39.64 o 
  -6   9   7      431.85      338.35     26.51 o 
  -5   9   7      185.80      160.52     25.22 o 
  -4   9   7      358.53      393.48     38.69 o 
  -3   9   7      125.60       96.76     18.85 o 
  -2   9   7      201.63      213.71     27.53 o 
  -1   9   7     1609.64     1905.17     54.04 o 
   0   9   7      733.80      694.92     28.22 o 
   1   9   7      888.25      880.50     32.11 o 
   2   9   7       71.98       52.08     16.01 o 
   3   9   7        0.96      -18.44     12.29 o 
   4   9   7        4.51       -9.46     12.22 o 
   5   9   7      154.64      160.90     45.48 o 
   6   9   7       53.52       43.36     18.94 o 
   7   9   7      474.39      431.13     30.75 o 
   8   9   7      878.33      827.07     40.79 o 
   9   9   7      272.55      316.23     81.07 o 
  10   9   7       47.25       18.01     24.37 o 
  11   9   7      337.15      447.37     37.90 o 
  12   9   7      492.21      467.86     49.41 o 
  13   9   7       96.30      104.04     34.72 o 
 -12  10   7      230.01      322.29     37.54 o 
 -11  10   7      234.16      286.50     45.60 o 
 -10  10   7       38.76       39.52     24.95 o 
  -9  10   7      229.76      293.63     33.07 o 
  -8  10   7      784.64      713.12     40.24 o 
  -7  10   7      762.90      679.97     38.89 o 
  -6  10   7       19.61       27.87     18.77 o 
  -5  10   7      561.70      486.62     32.66 o 
  -4  10   7        5.01        1.24     19.39 o 
  -3  10   7       22.94       25.50     29.41 o 
  -2  10   7        3.64       -3.90     13.75 o 
  -1  10   7      315.12      340.75     37.99 o 
   0  10   7     1021.23      989.91     43.63 o 
   1  10   7      374.23      347.69     33.94 o 
   2  10   7     2133.07     2156.78     76.16 o 
   3  10   7     8481.58     9019.66    257.63 o 
   4  10   7     3289.62     3275.16    188.81 o 
   5  10   7      728.31      701.76     42.38 o 
   6  10   7      642.31      626.18     35.47 o 
   7  10   7       99.25      126.34     24.08 o 
   8  10   7       35.82       37.39     21.63 o 
   9  10   7      116.28       96.91     45.71 o 
  10  10   7       72.13       48.41     29.18 o 
  11  10   7      321.77      419.08     50.95 o 
 -11  11   7      108.46      113.93     28.83 o 
 -10  11   7      224.88      211.27     33.04 o 
  -9  11   7       17.99      -16.59     23.65 o 
  -8  11   7       40.42       43.18     25.08 o 
  -7  11   7       84.13       49.18     23.84 o 
  -6  11   7      257.58      230.72     32.62 o 
  -5  11   7      123.66      106.02     25.08 o 
  -4  11   7       45.35       58.10     31.55 o 
  -3  11   7       18.55       38.91     21.80 o 
  -2  11   7      290.14      242.06     50.36 o 
  -1  11   7      555.35      589.89     33.14 o 
   0  11   7       62.15       41.00     19.97 o 
   1  11   7      839.52      921.57     36.40 o 
   2  11   7     1849.73     1750.20     67.25 o 
   3  11   7      495.96      502.22     27.49 o 
   4  11   7      500.09      486.65     45.12 o 
   5  11   7      292.96      367.74     32.62 o 
   6  11   7        4.92       -0.10     31.55 o 
   7  11   7        3.31        4.35     23.55 o 
   8  11   7       54.93       -0.48     41.19 o 
   9  11   7        1.28       16.01     27.46 o 
  10  11   7      202.32      225.19     36.41 o 
  -9  12   7        0.74        6.60     26.92 o 
  -8  12   7      196.93      187.23     32.75 o 
  -7  12   7      544.04      537.43     60.00 o 
  -6  12   7       48.38       73.45     27.44 o 
  -5  12   7        0.14       11.26     23.92 o 
  -4  12   7       75.46       87.83     24.78 o 
  -3  12   7        0.15        0.77     28.33 o 
  -2  12   7      174.89      154.28     63.33 o 
  -1  12   7        1.79        2.91     23.32 o 
   0  12   7       15.08      -27.21     18.14 o 
   1  12   7      207.45      235.14     34.10 o 
   2  12   7        3.67       14.14     22.65 o 
   3  12   7        4.30       16.68     39.17 o 
   4  12   7      157.57      156.64     62.50 o 
   5  12   7     1099.07     1168.31     53.56 o 
   6  12   7      110.25      155.28     39.41 o 
   7  12   7        8.63       15.43     30.12 o 
   8  12   7       12.01      -21.13     28.54 o 
   9  12   7       51.29       76.35     32.72 o 
  -7  13   7      358.14      502.52     39.37 o 
  -6  13   7        1.68      -20.18     27.69 o 
  -5  13   7        0.01       -7.43     26.59 o 
  -4  13   7       63.16       48.97     27.10 o 
  -3  13   7       66.36      105.61     30.14 o 
  -2  13   7       38.16       34.00     27.54 o 
  -1  13   7        1.36      -26.28     24.58 o 
   0  13   7        7.24        4.68     23.82 o 
   1  13   7      339.62      495.20     41.61 o 
   2  13   7       20.21       22.14     27.73 o 
   3  13   7        0.53       -6.42     26.31 o 
   4  13   7        7.96       -6.36     25.54 o 
   5  13   7      465.52      551.20     32.36 o 
   6  13   7        8.38       -6.84     28.13 o 
  -4  14   7       14.42      -26.30     27.83 o 
  -3  14   7        1.90        8.91     28.15 o 
  -2  14   7       36.55       34.56     43.69 o 
  -1  14   7        0.11      -13.97     30.26 o 
   0  14   7        2.53       32.00     29.66 o 
   1  14   7      686.25      786.20     71.91 o 
   2  14   7       37.12       27.21     23.00 o 
   3  14   7        3.47       -0.96     24.51 o 
 -17   0   8      251.67      293.58     50.48 o 
 -16   0   8       42.73      -10.24     33.10 o 
 -15   0   8        7.22      -40.95     29.05 o 
 -14   0   8        9.53       -6.67     27.86 o 
 -13   0   8     1666.75     1613.59     84.29 o 
 -12   0   8     2660.96     2827.18    124.53 o 
 -11   0   8      331.03      359.25     23.57 o 
 -10   0   8        1.43       -3.36     13.57 o 
  -9   0   8      551.71      619.76     22.12 o 
  -8   0   8    14751.65    18546.39    511.14 o 
  -7   0   8      246.23      279.33     13.17 o 
  -6   0   8       16.60       12.19      6.58 o 
  -5   0   8     1159.68     1298.48     61.71 o 
  -4   0   8     2380.17     3273.95     92.35 o 
  -3   0   8       32.52       26.41      6.23 o 
  -2   0   8        5.93        3.52      4.41 o 
  -1   0   8       66.39       59.35      5.49 o 
   0   0   8       47.94       56.06     18.33 o 
   1   0   8     2244.45     2367.62     69.85 o 
   2   0   8      129.59      148.27     12.32 o 
   3   0   8       67.37       61.06      9.05 o 
   4   0   8     7718.90     8541.33    227.29 o 
   5   0   8      852.70      874.67     31.01 o 
   6   0   8       12.28        8.39      9.30 o 
   7   0   8       87.14       88.75     13.26 o 
   8   0   8     3032.56     3028.09     90.82 o 
   9   0   8       11.78       -9.52     12.30 o 
  10   0   8        5.44        4.50     14.88 o 
  11   0   8      581.26      609.37     31.78 o 
  12   0   8        8.28        1.37     17.75 o 
  13   0   8       46.02       65.77     20.77 o 
  14   0   8        1.32      -15.79     22.03 o 
  15   0   8        5.91      -30.78     23.85 o 
  16   0   8      337.72      323.58     65.24 o 
 -17   1   8       17.80        4.76     26.43 o 
 -16   1   8       22.77       39.25     24.48 o 
 -15   1   8        0.04       24.01     22.39 o 
 -14   1   8       29.16       40.06     19.93 o 
 -13   1   8      313.73      292.26     27.25 o 
 -12   1   8     1062.03     1123.59     36.22 o 
 -11   1   8      366.64      363.29     19.37 o 
 -10   1   8        9.75        9.83      8.30 o 
  -9   1   8      192.16      189.86     11.80 o 
  -8   1   8       92.48       44.83      6.73 o 
  -7   1   8     1443.94     1814.67     32.10 o 
  -6   1   8        3.03        0.89      4.37 o 
  -5   1   8      552.46      582.27     13.74 o 
  -4   1   8     1331.62     1623.54     34.27 o 
  -3   1   8        0.05        0.70      3.48 o 
  -2   1   8      117.51      167.25     17.37 o 
  -1   1   8     1829.02     1689.84     36.00 o 
   0   1   8    35176.20    37989.93    715.22 o 
   1   1   8      314.86      304.58     18.21 o 
   2   1   8       12.12       -2.56      5.77 o 
   3   1   8      295.31      316.10     10.57 o 
   4   1   8      622.06      727.98     42.51 o 
   5   1   8        5.41        4.29      5.63 o 
   6   1   8       53.24       50.42     11.39 o 
   7   1   8       19.54       16.14      7.21 o 
   8   1   8       57.40       76.49     11.53 o 
   9   1   8        3.28       -7.04      9.05 o 
  10   1   8        5.92      -16.70     11.13 o 
  11   1   8       18.49       13.72     11.51 o 
  12   1   8        4.29       -7.42     12.50 o 
  13   1   8        0.74      -15.86     13.34 o 
  14   1   8        9.07        3.22     16.13 o 
  15   1   8       32.51       43.00     18.24 o 
  16   1   8       25.38       40.71     57.62 o 
 -17   2   8        2.65       12.81     26.34 o 
 -16   2   8      616.51      537.25     36.44 o 
 -15   2   8        6.06       -1.02     22.14 o 
 -14   2   8        0.81       25.71     19.55 o 
 -13   2   8      539.34      493.60     32.02 o 
 -12   2   8      317.42      323.38     20.43 o 
 -11   2   8       16.41        6.01     10.67 o 
 -10   2   8      129.69      135.27     11.06 o 
  -9   2   8       14.05       21.28      7.63 o 
  -8   2   8        8.38       14.09      6.65 o 
  -7   2   8     1622.63     1742.40     38.86 o 
  -6   2   8        6.68        5.48      5.98 o 
  -5   2   8      330.36      297.27     11.03 o 
  -4   2   8       80.75       69.73      7.98 o 
  -3   2   8     4705.21     4541.39    109.04 o 
  -2   2   8       18.95       15.79      5.64 o 
  -1   2   8        7.00        4.46      5.60 o 
   0   2   8     4919.79     5409.93    122.75 o 
   1   2   8     4955.33     5248.49    139.87 o 
   2   2   8      449.03      397.87     17.62 o 
   3   2   8      904.73      833.14     25.35 o 
   4   2   8      510.97      535.16     19.26 o 
   5   2   8       71.38       76.91     15.24 o 
   6   2   8     1539.69     1586.81    106.31 o 
   7   2   8       69.11       69.35     13.65 o 
   8   2   8      973.64     1037.34     41.23 o 
   9   2   8       25.55       12.68      9.70 o 
  10   2   8       79.42       96.14     16.05 o 
  11   2   8        7.82       29.95     12.81 o 
  12   2   8      257.05      292.97     29.18 o 
  13   2   8        4.74        1.17     14.39 o 
  14   2   8      166.62      179.68     20.62 o 
  15   2   8       32.61       25.54     22.32 o 
  16   2   8      181.67      134.29     57.38 o 
 -17   3   8       17.88        0.00     25.56 o 
 -16   3   8      213.67      200.01     30.10 o 
 -15   3   8       19.49       15.98     23.19 o 
 -14   3   8        0.08       -6.78     19.86 o 
 -13   3   8     1634.86     1600.79     48.64 o 
 -12   3   8      336.98      336.78     21.58 o 
 -11   3   8      145.28      150.88     14.75 o 
 -10   3   8     5501.92     5640.33    131.19 o 
  -9   3   8      390.22      438.26     16.22 o 
  -8   3   8      575.59      680.73     20.00 o 
  -7   3   8      612.50      598.56     26.22 o 
  -6   3   8      144.68      129.00     13.86 o 
  -5   3   8     2258.97     2245.74     68.82 o 
  -4   3   8        0.11       -7.24      7.82 o 
  -3   3   8      683.08      643.30     19.43 o 
  -2   3   8      764.42      813.35     23.42 o 
  -1   3   8      165.65      121.67      9.64 o 
   0   3   8     4216.45     4231.82     97.82 o 
   1   3   8     1560.70     1487.48     38.96 o 
   2   3   8        0.81       -6.54      6.39 o 
   3   3   8       37.92       23.45      7.84 o 
   4   3   8      425.73      423.84     17.28 o 
   5   3   8       13.80       -2.53      7.94 o 
   6   3   8     3829.71     3937.59    119.99 o 
   7   3   8       15.61       -6.37     15.48 o 
   8   3   8      647.74      659.96     34.92 o 
   9   3   8       74.83       81.75     14.89 o 
  10   3   8      117.75      101.55     16.25 o 
  11   3   8       16.30        6.52     15.38 o 
  12   3   8      202.60      193.56     31.70 o 
  13   3   8      119.47      135.68     33.66 o 
  14   3   8     2607.65     2511.91    221.06 o 
  15   3   8     1079.42     1031.20     85.24 o 
  16   3   8       10.11        8.57     56.19 o 
 -16   4   8       28.48       34.72     26.58 o 
 -15   4   8       15.85       -0.01     23.56 o 
 -14   4   8      257.16      282.19     29.58 o 
 -13   4   8       18.78        7.37     14.57 o 
 -12   4   8       23.66        1.95     12.88 o 
 -11   4   8     3317.16     3337.79     96.72 o 
 -10   4   8      225.08      278.59     45.48 o 
  -9   4   8      481.28      365.00     33.10 o 
  -8   4   8     1373.56     1269.32     46.80 o 
  -7   4   8      671.57      705.69     30.39 o 
  -6   4   8       78.62       79.95     14.30 o 
  -5   4   8       56.68       46.67     11.83 o 
  -4   4   8     1614.84     1718.49     57.95 o 
  -3   4   8        6.56        7.37      7.22 o 
  -2   4   8     5050.47     6276.41    142.31 o 
  -1   4   8     9103.93     9791.95    218.43 o 
   0   4   8      786.72      833.91     36.29 o 
   1   4   8     2105.26     1961.49     77.06 o 
   2   4   8      273.97      255.50     19.70 o 
   3   4   8        7.67       -3.90      7.50 o 
   4   4   8     1752.75     1586.39     61.55 o 
   5   4   8      914.45     1026.15     31.55 o 
   6   4   8     8368.92     9217.02    209.22 o 
   7   4   8     1045.81     1087.79     45.53 o 
   8   4   8      203.08      160.71     24.88 o 
   9   4   8       22.74        8.69     19.87 o 
  10   4   8      208.00      226.06     30.55 o 
  11   4   8      334.27      324.50     28.68 o 
  12   4   8        8.90      -13.92     18.00 o 
  13   4   8       16.05        7.40     23.86 o 
  14   4   8     3717.06     3776.51    123.22 o 
  15   4   8      954.69      989.54     85.95 o 
 -16   5   8        3.53        4.29     39.29 o 
 -15   5   8       26.46       -5.95     31.19 o 
 -14   5   8       15.53       -2.10     22.48 o 
 -12   5   8       86.29       63.57     49.64 o 
 -11   5   8      422.30      490.33     32.24 o 
 -10   5   8    28982.55    31889.40    859.82 o 
  -9   5   8      996.77     1045.36     44.52 o 
  -8   5   8      228.34      194.96     21.43 o 
  -7   5   8      295.55      248.81     19.61 o 
  -6   5   8       16.14       20.98     13.27 o 
  -5   5   8      629.14      646.98     62.50 o 
  -4   5   8       88.56       90.26     10.20 o 
  -3   5   8       72.90       39.05      9.19 o 
  -2   5   8    21652.34    27369.03    598.48 o 
  -1   5   8     1312.14     1462.89     60.89 o 
   0   5   8      635.79      655.28     31.83 o 
   1   5   8      212.74      215.12     15.29 o 
   2   5   8      161.11      149.08     14.86 o 
   3   5   8       55.50       29.82      8.53 o 
   4   5   8        1.94        9.64      8.76 o 
   5   5   8      239.86      212.01     15.40 o 
   6   5   8     9327.47    10526.12    460.96 o 
   7   5   8       38.22       11.19     23.81 o 
   8   5   8       94.71       90.20     21.88 o 
   9   5   8       15.15       38.35     21.69 o 
  10   5   8      729.55      756.88     44.05 o 
  11   5   8       29.97       97.63     87.86 o 
  12   5   8      142.81      143.05     62.73 o 
  13   5   8        0.15      -13.83     36.55 o 
  14   5   8       39.66       18.22     27.40 o 
  15   5   8      195.97      110.24     61.19 o 
 -15   6   8       23.25       18.57     36.43 o 
 -14   6   8        4.63       -7.81     26.19 o 
 -13   6   8      112.30       73.50     23.99 o 
 -12   6   8        3.91      -16.45     24.88 o 
 -11   6   8      768.96      799.80     39.65 o 
 -10   6   8    12095.82    13110.82    364.50 o 
  -9   6   8      449.94      449.15     29.29 o 
  -8   6   8       23.04       12.42     15.23 o 
  -7   6   8      257.47      297.55     23.86 o 
  -6   6   8     7799.30     9621.62    292.27 o 
  -5   6   8      296.47      307.60     21.26 o 
  -4   6   8        0.18       -5.19      8.86 o 
  -3   6   8       56.60       55.52     14.27 o 
  -2   6   8      349.20      436.25     18.66 o 
  -1   6   8      183.93      206.18     18.52 o 
   0   6   8       17.09       16.37      9.05 o 
   1   6   8      395.42      395.22     25.58 o 
   2   6   8      826.56      945.64     29.56 o 
   3   6   8        4.85       14.02      9.36 o 
   4   6   8       34.54       21.42      9.60 o 
   5   6   8      602.92      580.63     22.20 o 
   6   6   8       61.40       75.08     17.49 o 
   7   6   8       63.09       67.18     17.96 o 
   8   6   8       28.76       14.39     17.08 o 
   9   6   8       88.27       78.13     20.83 o 
  10   6   8      340.42      409.69     89.88 o 
  11   6   8       15.34       29.05     40.48 o 
  12   6   8        6.34      -28.33     41.19 o 
  13   6   8      188.89      186.37     33.54 o 
  14   6   8      283.23      314.05     70.24 o 
  15   6   8      582.95      746.91     83.10 o 
 -15   7   8       33.25       67.14     47.38 o 
 -14   7   8     1676.55     1834.25     72.45 o 
 -13   7   8       27.86       23.00     25.17 o 
 -12   7   8        1.10       19.61     20.95 o 
 -11   7   8       10.64        8.92     19.94 o 
 -10   7   8     1048.23     1351.88     54.55 o 
  -9   7   8      892.44      906.85     41.92 o 
  -8   7   8        1.29        3.32     16.77 o 
  -7   7   8       27.44       24.51     17.14 o 
  -6   7   8     1195.98     1308.25     51.41 o 
  -5   7   8        6.74        8.67     14.54 o 
  -4   7   8        6.66      -10.30     12.41 o 
  -3   7   8      240.24      214.95     16.04 o 
  -2   7   8     3789.82     4566.99    108.70 o 
  -1   7   8       93.13       83.91     12.49 o 
   0   7   8        1.05       -6.78      9.56 o 
   1   7   8      243.98      272.70     18.99 o 
   2   7   8     1271.40     1389.12     40.15 o 
   3   7   8      311.68      300.71     16.50 o 
   4   7   8       11.97        2.69      9.81 o 
   5   7   8      137.54      161.42     20.74 o 
   6   7   8      191.04      192.85     27.26 o 
   7   7   8       37.14       38.72     18.23 o 
   8   7   8        0.72       -5.72     16.60 o 
   9   7   8      205.25      255.67     28.81 o 
  10   7   8     1131.07     1243.66     94.41 o 
  11   7   8        0.00       14.75     23.61 o 
  12   7   8        7.66      -10.16     25.37 o 
  13   7   8      789.75      949.06     82.62 o 
  14   7   8      125.51       43.57     53.33 o 
 -14   8   8      290.60      369.26     39.11 o 
 -13   8   8       75.51      110.44     48.81 o 
 -12   8   8        5.98        6.47     22.81 o 
 -11   8   8       37.82       33.11     26.07 o 
 -10   8   8       38.59       31.54     21.20 o 
  -9   8   8      141.64      207.67     30.60 o 
  -8   8   8        3.56      -13.86     17.90 o 
  -7   8   8     1185.50     1061.55     58.93 o 
  -6   8   8     2282.85     2474.30     84.26 o 
  -5   8   8       39.83       24.78     16.70 o 
  -4   8   8       14.05       21.67     15.44 o 
  -3   8   8        0.06        2.44     11.23 o 
  -2   8   8     5781.00     6680.94    155.91 o 
  -1   8   8       11.32        4.98     11.63 o 
   0   8   8       10.20       14.29     13.02 o 
   1   8   8      698.44      673.19     25.94 o 
   2   8   8       10.54        6.96     11.23 o 
   3   8   8     2304.96     2175.62     58.74 o 
   4   8   8       62.27       36.07     12.39 o 
   5   8   8      911.69      884.96     69.17 o 
   6   8   8      262.74      274.98     23.47 o 
   7   8   8       25.56       32.80     18.50 o 
   8   8   8        2.66      -20.18     18.54 o 
   9   8   8        5.56       -1.72     19.95 o 
  10   8   8       10.98       18.43     22.14 o 
  11   8   8      189.41      141.43     50.95 o 
  12   8   8        9.09       22.60     43.10 o 
  13   8   8       70.26       72.69     75.83 o 
 -13   9   8       44.71       17.69     26.81 o 
 -12   9   8       62.25       39.51     25.27 o 
 -11   9   8        0.15        6.45     23.14 o 
 -10   9   8      130.00      101.42     25.42 o 
  -9   9   8       46.27       75.47     23.77 o 
  -8   9   8       28.28       19.45     20.30 o 
  -7   9   8       37.04       43.04     19.93 o 
  -6   9   8     1731.24     1359.60     55.56 o 
  -5   9   8        4.38        1.24     18.52 o 
  -4   9   8      168.01      136.56     22.94 o 
  -3   9   8      226.20      212.21     24.57 o 
  -2   9   8     1076.71     1114.70     37.26 o 
  -1   9   8        2.86       -2.37     14.20 o 
   0   9   8      770.77      699.57     27.93 o 
   1   9   8     1302.44     1439.47     46.00 o 
   2   9   8     1414.59     1442.78     44.12 o 
   3   9   8     1050.33     1083.56     60.56 o 
   4   9   8      442.95      473.19     23.58 o 
   5   9   8        0.05      -16.62     16.72 o 
   6   9   8      114.33      152.21     24.31 o 
   7   9   8      102.03       97.82     23.34 o 
   8   9   8      473.55      486.47     63.45 o 
   9   9   8      161.30      178.10     35.60 o 
  10   9   8       16.02       12.14     43.81 o 
  11   9   8      208.90      191.69     54.88 o 
  12   9   8      657.31      611.69     42.22 o 
 -12  10   8      198.40      236.17     53.69 o 
 -11  10   8       49.12       71.49     27.08 o 
 -10  10   8        9.19        9.87     23.99 o 
  -9  10   8        6.36       25.40     22.14 o 
  -8  10   8      317.09      320.79     34.51 o 
  -7  10   8     1059.18      988.22     47.98 o 
  -6  10   8      162.76      134.43     24.74 o 
  -5  10   8      954.35      684.75     42.74 o 
  -4  10   8      221.34      179.21     38.81 o 
  -3  10   8       38.30       18.36     18.52 o 
  -2  10   8      151.98      126.81     45.24 o 
  -1  10   8      371.63      400.10     23.12 o 
   0  10   8     2278.96     2312.15     65.11 o 
   1  10   8      129.65      147.24     26.46 o 
   2  10   8     3417.94     3248.39    243.61 o 
   3  10   8    12126.58    12307.90    344.93 o 
   4  10   8     8889.76     9190.02    263.14 o 
   5  10   8      231.58      305.04     30.43 o 
   6  10   8      676.67      734.22     38.67 o 
   7  10   8       77.70       59.19     22.29 o 
   8  10   8       80.24       60.61     24.31 o 
   9  10   8      123.94      188.34     52.86 o 
  10  10   8       92.02      107.71     35.24 o 
  11  10   8      588.20      522.35     52.02 o 
 -11  11   8       95.11      154.78     56.43 o 
 -10  11   8       52.24       61.55     29.46 o 
  -9  11   8      145.82       80.41     38.10 o 
  -8  11   8      225.81      261.22     32.90 o 
  -7  11   8       10.20       -4.95     22.02 o 
  -6  11   8      281.83      264.98     47.98 o 
  -5  11   8      280.35      235.30     30.74 o 
  -4  11   8      672.08      526.54     40.36 o 
  -3  11   8       41.59       22.73     21.84 o 
  -2  11   8       83.81       60.43     29.64 o 
  -1  11   8      900.37      903.33     43.86 o 
   0  11   8     1150.46     1208.21     43.02 o 
   1  11   8      825.52      845.09     35.28 o 
   2  11   8     1869.15     1788.44     68.66 o 
   3  11   8      647.74      584.09     36.91 o 
   4  11   8     2740.60     2820.51     96.24 o 
   5  11   8       47.82       47.11     24.07 o 
   6  11   8        6.70       -1.16     21.71 o 
   7  11   8       24.28      -16.93     23.65 o 
   8  11   8      383.82      407.86     65.48 o 
   9  11   8      235.37      257.05     52.62 o 
  10  11   8      228.27      231.42     37.57 o 
  -9  12   8        0.75       50.37     29.28 o 
  -8  12   8      268.99      301.03     37.70 o 
  -7  12   8      119.86       90.44     27.40 o 
  -6  12   8        8.24       -8.22     23.71 o 
  -5  12   8       21.00       40.45     25.32 o 
  -4  12   8      453.77      438.93     68.10 o 
  -3  12   8        0.03      -34.05     22.74 o 
  -2  12   8       12.54      -21.92     22.44 o 
  -1  12   8        4.24       16.67     21.67 o 
   0  12   8      425.76      455.80     36.07 o 
   1  12   8        0.18      -27.05     18.03 o 
   2  12   8       16.22       11.10     18.37 o 
   3  12   8       67.19      103.75     28.77 o 
   4  12   8      890.51      919.70     47.56 o 
   5  12   8       70.50       64.46     28.21 o 
   6  12   8        4.72      -34.77     23.18 o 
   7  12   8      113.51      179.29     51.43 o 
   8  12   8      709.31      672.39     45.39 o 
  -7  13   8       21.09        4.65     27.20 o 
  -6  13   8        0.05      -12.02     27.48 o 
  -5  13   8      112.33       85.36     29.28 o 
  -4  13   8       23.87       11.67     26.83 o 
  -3  13   8        0.31      -12.34     26.68 o 
  -2  13   8        0.60       24.13     27.39 o 
  -1  13   8       14.32       29.26     27.72 o 
   0  13   8       58.57       41.65     34.17 o 
   1  13   8       71.60       89.53     26.68 o 
   2  13   8        0.59       16.21     29.29 o 
   3  13   8       12.75       28.26     28.54 o 
   4  13   8        0.35       -6.16     27.99 o 
   5  13   8        0.86       53.26     29.85 o 
   6  13   8        0.13       13.33     46.67 o 
  -3  14   8       52.86       23.92     30.94 o 
  -2  14   8        5.44      -11.86     29.36 o 
  -1  14   8       54.18       98.51     32.98 o 
   0  14   8      800.91      956.58     63.93 o 
   1  14   8       17.86      -14.52     42.14 o 
   2  14   8        4.84       46.91     37.62 o 
 -17   1   9        8.21       38.90     26.51 o 
 -16   1   9      145.31      122.78     39.52 o 
 -15   1   9        6.82        6.84     20.63 o 
 -14   1   9      552.01      543.24     33.92 o 
 -13   1   9      702.75      713.38     36.92 o 
 -12   1   9      137.85      158.23     17.72 o 
 -11   1   9       16.08       16.90     10.72 o 
 -10   1   9        3.78        3.25      8.17 o 
  -9   1   9     3308.17     3461.18     64.08 o 
  -8   1   9        3.07        2.66      6.65 o 
  -7   1   9        2.00        4.27      5.68 o 
  -6   1   9     1621.58     1865.18     36.72 o 
  -5   1   9      877.17     1195.92     26.95 o 
  -4   1   9      127.08      122.42      9.77 o 
  -3   1   9       10.58        4.62      3.55 o 
  -2   1   9     1060.26     1039.38     23.42 o 
  -1   1   9      105.82      143.42      9.79 o 
   0   1   9     3301.20     3343.67     68.12 o 
   1   1   9       48.53       45.91      8.07 o 
   2   1   9      822.74      793.89     27.15 o 
   3   1   9     1736.10     1851.41     39.66 o 
   4   1   9      234.08      241.70     12.02 o 
   5   1   9       18.77       12.67      7.64 o 
   6   1   9      611.61      593.40     18.03 o 
   7   1   9       85.33       84.90      9.36 o 
   8   1   9       17.49        9.63      9.32 o 
   9   1   9        2.23        0.02     11.38 o 
  10   1   9      190.17      196.70     15.20 o 
  11   1   9      794.81      875.57     33.64 o 
  12   1   9      431.16      414.52     20.11 o 
  13   1   9       10.39        9.66     14.55 o 
  14   1   9      136.47      167.90     24.75 o 
  15   1   9       87.57       30.06     60.00 o 
  16   1   9       47.60       25.19     49.29 o 
 -17   2   9      249.14      302.32     83.69 o 
 -16   2   9      110.51       50.01     24.77 o 
 -15   2   9       13.44       -5.25     42.38 o 
 -14   2   9      176.59      159.81     50.60 o 
 -13   2   9     2859.58     2621.67     85.27 o 
 -12   2   9      244.13      272.71     31.05 o 
 -11   2   9       17.80       -7.42     15.76 o 
 -10   2   9      245.48      241.37     12.03 o 
  -9   2   9      844.19      927.16     22.69 o 
  -8   2   9      154.45      161.98     14.92 o 
  -7   2   9      832.07      866.56     32.06 o 
  -6   2   9      434.25      464.34     15.08 o 
  -5   2   9      572.81      642.86     20.93 o 
  -4   2   9      313.35      298.05     10.12 o 
  -3   2   9      928.09      917.16     35.74 o 
  -2   2   9      130.36      133.60      9.16 o 
  -1   2   9     3558.91     3656.15     85.08 o 
   0   2   9      747.62      697.74     21.45 o 
   1   2   9       54.51       55.44      8.63 o 
   2   2   9      808.64      857.35     33.30 o 
   3   2   9     7777.24     7859.87    178.16 o 
   4   2   9       10.69       13.45      7.81 o 
   5   2   9       59.38       62.13     15.37 o 
   6   2   9     3633.88     3773.70    101.28 o 
   7   2   9      571.79      635.07     27.93 o 
   8   2   9      323.15      327.75     18.58 o 
   9   2   9      136.12      106.27     26.06 o 
  10   2   9        6.46       -0.11     13.60 o 
  11   2   9      291.71      283.02     21.80 o 
  12   2   9        0.18        7.90     13.36 o 
  13   2   9        4.18        7.45     14.56 o 
  14   2   9      441.17      458.16     46.49 o 
  15   2   9       10.30        0.03     34.95 o 
  16   2   9      259.09      167.14     62.14 o 
 -16   3   9      283.95      382.99     76.31 o 
 -15   3   9       58.89       69.64     26.08 o 
 -14   3   9       94.19       80.35     22.88 o 
 -13   3   9     1088.76      981.07     35.97 o 
 -12   3   9      112.49      116.77     15.14 o 
 -11   3   9      245.82      227.57     17.06 o 
 -10   3   9     5420.29     5322.46    107.12 o 
  -9   3   9      138.03      160.26     14.02 o 
  -8   3   9      163.60      168.00     11.60 o 
  -7   3   9      351.16      296.88     18.15 o 
  -6   3   9      752.59      777.50     58.45 o 
  -5   3   9     4385.82     4582.81    131.20 o 
  -4   3   9      817.99      788.03     22.75 o 
  -3   3   9        3.07        2.04      6.49 o 
  -2   3   9        1.37        3.57      6.53 o 
  -1   3   9     1380.07     1337.66     35.63 o 
   0   3   9     5386.05     5319.41    187.60 o 
   1   3   9      735.08      712.28     22.67 o 
   2   3   9       43.01       23.63      9.12 o 
   3   3   9      238.98      236.81     13.35 o 
   4   3   9      234.55      275.23     14.94 o 
   5   3   9      234.75      234.15     18.66 o 
   6   3   9     3266.39     3400.03     83.68 o 
   7   3   9        0.02        0.63     16.80 o 
   8   3   9        0.38      -14.81      9.87 o 
   9   3   9      219.69      244.82     22.10 o 
  10   3   9      115.02       99.51     16.82 o 
  11   3   9      429.16      417.03     25.37 o 
  12   3   9       13.52        4.12     17.08 o 
  13   3   9      302.47      345.87     47.74 o 
  14   3   9     1101.10     1141.22     59.83 o 
  15   3   9      106.66       12.38     56.67 o 
 -16   4   9       67.72       60.20     26.51 o 
 -15   4   9       18.72       29.08     23.56 o 
 -14   4   9      221.67      241.98     27.85 o 
 -13   4   9        1.41       -9.45     16.26 o 
 -12   4   9        0.18       21.96     13.30 o 
 -11   4   9     2227.31     2400.36     64.66 o 
 -10   4   9       57.17       39.85     18.93 o 
  -8   4   9     1641.59     1462.66     51.57 o 
  -7   4   9       20.17       24.52     14.13 o 
  -6   4   9       87.76       42.36     20.95 o 
  -5   4   9       91.91       68.67     12.35 o 
  -4   4   9     1233.98     1266.01     33.89 o 
  -3   4   9       79.79      109.98     10.61 o 
  -2   4   9     1850.20     1942.65     64.48 o 
  -1   4   9     4624.28     4663.10    108.23 o 
   0   4   9      324.80      313.20     14.38 o 
   1   4   9     1125.61     1131.15     32.28 o 
   2   4   9      525.63      515.02     18.95 o 
   3   4   9        4.74        5.34      8.08 o 
   4   4   9     1325.73     1215.25     42.98 o 
   5   4   9     2617.96     2989.03     74.83 o 
   6   4   9      764.75      811.69     27.53 o 
   7   4   9      121.57      123.42     21.57 o 
   8   4   9      242.49      253.19     28.74 o 
   9   4   9       20.70       38.43     21.71 o 
  10   4   9      249.33      260.70     33.89 o 
  11   4   9      375.23      407.90     26.93 o 
  12   4   9       22.96       20.47     17.52 o 
  13   4   9       27.70      -16.94     31.25 o 
  14   4   9      167.16      160.18     37.65 o 
  15   4   9       18.62      -40.95     51.19 o 
 -16   5   9        2.67      -56.07     37.38 o 
 -15   5   9       15.24       42.62     33.57 o 
 -14   5   9        8.21       19.24     23.14 o 
 -13   5   9       94.99       73.98     20.13 o 
 -11   5   9       68.77       44.48     55.48 o 
 -10   5   9     1512.05     1472.28     57.07 o 
  -9   5   9       51.13       47.36     18.10 o 
  -8   5   9     2418.11     2583.69    112.62 o 
  -7   5   9      389.35      370.11     25.60 o 
  -6   5   9        7.98        2.18     13.33 o 
  -5   5   9       52.70       40.65     12.71 o 
  -4   5   9      699.25      711.18     23.27 o 
  -3   5   9      707.43      794.20     25.14 o 
  -2   5   9     2651.84     2715.02     66.87 o 
  -1   5   9       78.17       68.09     10.63 o 
   0   5   9     4959.93     5280.41    122.43 o 
   1   5   9       15.04       15.21      8.39 o 
   2   5   9      480.43      437.26     17.83 o 
   3   5   9        5.81        4.24      8.99 o 
   4   5   9        0.04       16.77      9.05 o 
   5   5   9      165.73      133.76     13.20 o 
   6   5   9     1592.41     1634.34     92.14 o 
   7   5   9      218.74      195.80     26.69 o 
   8   5   9      155.97      138.83     25.12 o 
   9   5   9      141.36      171.46     28.16 o 
  10   5   9        8.54       -1.71     23.31 o 
  11   5   9       33.93       14.53     26.76 o 
  12   5   9      159.39      162.92     30.43 o 
  13   5   9      562.73      347.62     54.29 o 
  14   5   9       11.77      -19.52     49.29 o 
  15   5   9       96.76       53.10     58.10 o 
 -15   6   9        1.48       19.52     37.14 o 
 -14   6   9        4.07       -5.71     27.38 o 
 -13   6   9        2.42      -21.36     21.26 o 
 -12   6   9      147.97      124.73     25.43 o 
 -11   6   9     3122.36     3240.50    104.62 o 
 -10   6   9      682.00      619.65     37.14 o 
  -9   6   9        2.60       -7.74     16.67 o 
  -8   6   9     1238.11     1268.99     88.33 o 
  -7   6   9     1054.90     1147.75     46.55 o 
  -6   6   9      356.19      331.77     23.15 o 
  -5   6   9        4.23        6.33     13.04 o 
  -4   6   9      132.82      124.75     12.92 o 
  -3   6   9      615.86      679.75     26.65 o 
  -2   6   9       10.42       -2.27      9.48 o 
  -1   6   9        3.06        6.58      9.48 o 
   0   6   9      144.04      152.58     13.39 o 
   1   6   9     2362.92     2603.52     65.77 o 
   2   6   9       18.44        6.98      8.95 o 
   3   6   9        3.08       -5.48      9.19 o 
   4   6   9      373.98      311.11     17.59 o 
   5   6   9      330.48      317.50     17.31 o 
   6   6   9      145.83      169.04     21.57 o 
   7   6   9       50.25       52.05     18.42 o 
   8   6   9      347.00      349.29     28.17 o 
   9   6   9       97.96       99.92     22.86 o 
  10   6   9        6.88       -0.55     21.14 o 
  11   6   9        0.18       15.24     44.29 o 
  12   6   9       36.49       32.14     41.91 o 
  13   6   9       71.67       29.76     50.00 o 
  14   6   9      427.12      460.48     77.38 o 
 -15   7   9       12.60      -20.24     37.86 o 
 -14   7   9       30.28       54.48     28.50 o 
 -13   7   9        0.00        2.11     23.04 o 
 -12   7   9        0.11        4.49     21.30 o 
 -11   7   9      775.60      814.96     40.90 o 
 -10   7   9      345.39      343.64     31.40 o 
  -9   7   9        0.22      -25.50     17.00 o 
  -8   7   9       73.46       32.01     18.37 o 
  -7   7   9      550.13      679.53     35.19 o 
  -6   7   9        6.64       -1.86     16.17 o 
  -5   7   9        0.03       -9.52     13.97 o 
  -4   7   9      103.87       76.24     16.53 o 
  -3   7   9     3437.39     4329.61    104.18 o 
  -2   7   9      161.38      155.95     17.06 o 
  -1   7   9        2.76        6.46     10.43 o 
   0   7   9      238.97      220.62     23.21 o 
   1   7   9      309.34      350.55     17.81 o 
   2   7   9       25.72       31.33     10.71 o 
   3   7   9       12.28       14.95     10.86 o 
   4   7   9        2.17      -15.82     10.55 o 
   5   7   9      333.81      324.99     51.43 o 
   6   7   9      312.54      270.38     26.67 o 
   7   7   9        1.48      -24.49     16.32 o 
   8   7   9       22.25       16.10     18.62 o 
   9   7   9       34.46       33.46     21.84 o 
  10   7   9       28.20       23.64     22.27 o 
  11   7   9        0.12       12.77     23.68 o 
  12   7   9       66.92       61.67     48.81 o 
  13   7   9        6.07       24.52     50.00 o 
  14   7   9      242.50      243.10     67.14 o 
 -14   8   9       23.07       26.31     29.76 o 
 -13   8   9       11.31       24.57     25.93 o 
 -12   8   9        0.51        4.73     23.31 o 
 -11   8   9       85.21       88.48     24.23 o 
 -10   8   9       21.61       -8.42     19.77 o 
  -9   8   9        0.67      -19.62     18.10 o 
  -8   8   9      286.54      366.03     29.81 o 
  -7   8   9     1124.65     1091.22     47.55 o 
  -6   8   9      500.42      467.71     32.86 o 
  -5   8   9       55.65       50.94     18.10 o 
  -4   8   9      294.65      304.81     24.99 o 
  -3   8   9     1084.19     1107.29     45.53 o 
  -2   8   9      365.47      350.22     19.77 o 
  -1   8   9        0.02        0.84     11.02 o 
   0   8   9       74.50       58.77     12.74 o 
   1   8   9      145.20      130.94     15.89 o 
   2   8   9      126.40       95.45     28.46 o 
   3   8   9      633.48      589.84     34.14 o 
   4   8   9       55.52       33.24     13.10 o 
   5   8   9      359.46      344.15     55.24 o 
   6   8   9       18.17       20.47     19.08 o 
   7   8   9        0.49       -4.06     19.12 o 
   8   8   9       92.02      115.31     24.77 o 
   9   8   9      317.93      357.83     31.32 o 
  10   8   9       16.43       23.94     31.79 o 
  11   8   9       88.03       74.29     48.10 o 
  12   8   9       21.03       -5.71     27.52 o 
  13   8   9        7.91      -29.31     27.33 o 
 -13   9   9       92.03       79.49     30.05 o 
 -12   9   9       12.65       36.71     26.19 o 
 -11   9   9        1.24        1.19     23.15 o 
 -10   9   9        1.93        3.23     22.21 o 
  -9   9   9        3.51      -17.75     20.34 o 
  -8   9   9        1.74      -14.41     19.43 o 
  -7   9   9      154.55      174.09     38.45 o 
  -6   9   9      668.04      493.84     32.83 o 
  -5   9   9       10.88       15.19     18.18 o 
  -4   9   9      164.60      113.10     22.47 o 
  -3   9   9      141.41      126.06     24.76 o 
  -2   9   9      653.21      649.54     27.29 o 
  -1   9   9        0.84        6.25     13.50 o 
   0   9   9     1520.22     1511.57     46.23 o 
   1   9   9      377.21      384.92     22.03 o 
   2   9   9      353.13      357.57     21.90 o 
   3   9   9     2293.07     2407.26     65.69 o 
   4   9   9     1940.97     2119.01     74.26 o 
   5   9   9       97.83      111.06     22.33 o 
   6   9   9       49.03       55.91     20.81 o 
   7   9   9        2.63        2.01     19.06 o 
   8   9   9      374.92      325.16     29.35 o 
   9   9   9       56.68       18.48     22.52 o 
  10   9   9        3.07      -21.91     41.67 o 
  11   9   9      465.58      411.20     67.62 o 
  12   9   9      898.34      962.95     83.45 o 
 -12  10   9       97.02      137.43     31.56 o 
 -11  10   9        1.90      -13.78     25.23 o 
 -10  10   9       17.58        5.75     25.23 o 
  -9  10   9        1.17       -5.87     23.40 o 
  -8  10   9      172.95      134.99     27.77 o 
  -7  10   9     1060.87     1000.54     47.96 o 
  -6  10   9      293.04      272.81     31.98 o 
  -5  10   9     2273.56     1800.21     70.25 o 
  -4  10   9      385.90      379.49     32.10 o 
  -3  10   9        8.01        7.30     18.41 o 
  -2  10   9      408.07      343.45     40.95 o 
  -1  10   9      106.34      115.72     35.13 o 
   0  10   9     1471.32     1355.08     44.20 o 
   1  10   9      302.95      354.36     34.75 o 
   2  10   9     1848.22     1670.54    118.63 o 
   3  10   9    19034.63    19530.85    536.61 o 
   4  10   9     3927.69     3868.66    122.76 o 
   5  10   9        0.97       -3.86     20.04 o 
   6  10   9      750.09      777.27     40.55 o 
   7  10   9      175.44      214.73     62.62 o 
   8  10   9       55.41       63.33     26.54 o 
   9  10   9       16.14        6.19     44.05 o 
  10  10   9       17.53       18.33     46.43 o 
  11  10   9      644.79      552.68     67.98 o 
 -11  11   9       27.97       15.31     28.03 o 
 -10  11   9      317.50      453.41     58.69 o 
  -9  11   9       10.13       37.26     26.79 o 
  -8  11   9      331.83      348.96     37.79 o 
  -7  11   9       22.78       10.51     61.79 o 
  -6  11   9     1086.94      939.73     47.81 o 
  -5  11   9      712.70      596.49     39.12 o 
  -4  11   9      151.15      109.51     26.64 o 
  -3  11   9        9.23       19.33     21.74 o 
  -2  11   9      343.79      293.78     55.36 o 
  -1  11   9     2343.67     2388.33     84.25 o 
   0  11   9      541.27      505.02     28.13 o 
   1  11   9      866.04      865.00     36.09 o 
   2  11   9     5169.75     4983.03    153.41 o 
   3  11   9      269.10      318.81     33.28 o 
   4  11   9      152.65      198.20     30.24 o 
   5  11   9       98.83      115.72     26.54 o 
   6  11   9        1.87      -19.45     24.31 o 
   7  11   9      287.41      358.45     36.26 o 
   8  11   9       26.09       -4.75     24.88 o 
   9  11   9      120.54      127.38     53.33 o 
  10  11   9      194.41      161.99     34.50 o 
  -9  12   9       57.78       43.87     28.34 o 
  -8  12   9        0.23        1.31     27.11 o 
  -7  12   9        9.10       16.90     26.92 o 
  -6  12   9       10.01        4.53     24.98 o 
  -5  12   9       67.64       68.34     37.02 o 
  -4  12   9        1.53       27.18     26.19 o 
  -3  12   9        0.87       -0.25     25.19 o 
  -2  12   9       61.45       20.30     23.99 o 
  -1  12   9        4.53        6.79     22.30 o 
   0  12   9       92.30       72.59     25.15 o 
   1  12   9        9.80      -28.31     18.87 o 
   2  12   9      652.02      698.48     42.26 o 
   3  12   9      368.36      468.94    103.22 o 
   4  12   9       17.60        0.39     25.45 o 
   5  12   9        4.00       13.24     25.62 o 
   6  12   9       21.67       35.19     42.14 o 
   7  12   9     1005.69      976.04     50.52 o 
   8  12   9       63.00      114.76     55.00 o 
  -6  13   9        0.08       15.10     27.78 o 
  -5  13   9       41.64       12.34     28.19 o 
  -4  13   9       91.44       73.36     29.61 o 
  -3  13   9        0.05       16.27     35.24 o 
  -2  13   9       26.31       29.22     32.02 o 
  -1  13   9      151.44       98.09     28.96 o 
   0  13   9        9.94       12.27     25.15 o 
   1  13   9        0.07      -18.78     32.02 o 
   2  13   9       48.54       86.89     29.09 o 
   3  13   9      194.81      283.37     37.77 o 
   4  13   9       14.10       18.98     27.56 o 
   5  13   9        1.34       27.32     70.12 o 
  -2  14   9        0.69       -5.38     30.84 o 
  -1  14   9      430.76      559.85    112.86 o 
   0  14   9      106.07      105.25     32.66 o 
   1  14   9        1.70      -13.33     37.14 o 
 -17   0  10       40.63       88.10     40.00 o 
 -16   0  10       11.81       29.76     36.43 o 
 -15   0  10      241.38      251.19     44.05 o 
 -14   0  10      442.99      302.86     42.38 o 
 -13   0  10     3338.30     3170.28    140.24 o 
 -12   0  10       38.31        0.71     22.38 o 
 -11   0  10       11.14       13.46     16.08 o 
 -10   0  10       26.98        4.67     14.45 o 
  -9   0  10      317.40      371.44     22.46 o 
  -8   0  10        2.40        9.62      8.44 o 
  -7   0  10     1094.26     1175.12     49.36 o 
  -6   0  10     7721.12     9611.23    210.36 o 
  -5   0  10     1758.71     1780.58     77.26 o 
  -4   0  10        0.80       -1.30      5.47 o 
  -3   0  10      245.30      259.56     10.52 o 
  -2   0  10     1638.08     1789.27     42.74 o 
  -1   0  10      260.21      248.06      9.93 o 
   0   0  10        0.74       -1.55      7.76 o 
   1   0  10       39.39       45.16     10.11 o 
   2   0  10      155.84      114.94     13.26 o 
   3   0  10     1177.60     1181.44     61.67 o 
   4   0  10       65.63       79.90      9.47 o 
   5   0  10      447.36      441.68     19.89 o 
   6   0  10      184.91      155.22     14.01 o 
   7   0  10      158.27      147.37     14.48 o 
   8   0  10        4.10        3.24     15.60 o 
   9   0  10        4.25        4.12     13.09 o 
  10   0  10      627.66      605.48     30.59 o 
  11   0  10      141.42      169.13     36.19 o 
  12   0  10       27.16       -4.52     38.33 o 
  13   0  10       37.60       -0.48     40.48 o 
  14   0  10      134.77      198.81     54.29 o 
  15   0  10      102.39       78.81     51.43 o 
  16   0  10        0.24      -40.71     49.52 o 
 -17   1  10       21.92       28.52     27.69 o 
 -16   1  10        1.43      -19.97     23.80 o 
 -15   1  10       22.80       23.34     30.83 o 
 -14   1  10       69.64      105.50     22.61 o 
 -13   1  10       16.23        3.89     23.57 o 
 -12   1  10       15.95       21.07     14.61 o 
 -11   1  10      502.32      524.08     21.14 o 
 -10   1  10      176.31      140.67     13.21 o 
  -9   1  10      167.88      135.57     10.74 o 
  -8   1  10        0.03       -2.27      7.08 o 
  -7   1  10       77.39       63.03      6.39 o 
  -6   1  10      413.14      572.08     18.64 o 
  -5   1  10       47.95       39.74      6.16 o 
  -4   1  10        0.96       11.20      4.45 o 
  -3   1  10       11.07        5.28      4.09 o 
  -2   1  10     3636.77     3884.88     95.92 o 
  -1   1  10     1488.09     1507.53     33.64 o 
   0   1  10       71.81       67.69      7.30 o 
   1   1  10       10.14       19.08      7.46 o 
   2   1  10     4960.12     5214.38    120.94 o 
   3   1  10     3193.59     3129.13     84.75 o 
   4   1  10      215.28      224.21     12.17 o 
   5   1  10      159.67      154.59     11.74 o 
   6   1  10     1340.33     1333.22     38.21 o 
   7   1  10       17.41       18.44      7.88 o 
   8   1  10        0.01       -1.69      8.61 o 
   9   1  10      159.92      165.16     14.74 o 
  10   1  10      125.80      136.10     14.08 o 
  11   1  10      337.92      343.63     18.40 o 
  12   1  10       25.37       11.86     15.93 o 
  13   1  10       44.95       63.77     30.35 o 
  14   1  10      195.98      180.62     60.24 o 
  15   1  10       11.65       36.02     37.08 o 
  16   1  10        9.67      -12.79     40.35 o 
 -17   2  10      595.21      529.52     37.61 o 
 -16   2  10       22.28       20.91     40.60 o 
 -15   2  10      233.08      192.11     29.03 o 
 -14   2  10      196.99      162.51     23.72 o 
 -13   2  10      263.84      292.92     28.96 o 
 -12   2  10       65.14       59.52     15.44 o 
 -11   2  10      144.97      137.94     18.56 o 
 -10   2  10        1.48       -7.02      8.44 o 
  -9   2  10      428.22      472.70     24.32 o 
  -8   2  10       52.36       47.70      8.40 o 
  -7   2  10     2366.83     2570.35     55.03 o 
  -6   2  10     8022.75     9079.93    174.02 o 
  -5   2  10     1745.43     1798.20     38.67 o 
  -4   2  10      285.84      241.92      9.15 o 
  -3   2  10     2061.83     2077.14     44.88 o 
  -2   2  10      204.20      187.78     10.36 o 
  -1   2  10     1322.47     1261.60     33.87 o 
   0   2  10        0.01       -4.22      6.66 o 
   1   2  10     1070.03     1171.19     33.42 o 
   2   2  10      404.14      377.04     21.44 o 
   3   2  10      895.27      846.96     27.11 o 
   4   2  10      137.28      156.06     12.82 o 
   5   2  10      380.80      364.47     18.52 o 
   6   2  10     7519.08     7916.91    178.51 o 
   7   2  10      199.81      181.03     15.07 o 
   8   2  10       62.35       58.98     13.01 o 
   9   2  10       87.71       81.53     28.03 o 
  10   2  10       10.80        0.74     14.11 o 
  11   2  10        6.10      -17.44     15.43 o 
  12   2  10        7.88       -6.85     25.51 o 
  13   2  10        0.11      -24.17     27.95 o 
  14   2  10      108.74      105.16     34.61 o 
  15   2  10       53.56       -6.94     36.53 o 
 -16   3  10       33.77       60.74     27.01 o 
 -15   3  10      453.03      505.72     39.31 o 
 -14   3  10        1.17      -13.72     19.69 o 
 -13   3  10      482.64      456.34     25.01 o 
 -12   3  10      221.49      249.36     25.66 o 
 -11   3  10      210.39      236.48     30.46 o 
 -10   3  10     1774.80     1594.81     34.97 o 
  -9   3  10        5.77       12.23      9.26 o 
  -8   3  10       77.41       83.84     19.43 o 
  -7   3  10     1421.04     1514.82     35.89 o 
  -6   3  10       28.20       16.15     15.22 o 
  -5   3  10     4685.94     4325.47    124.71 o 
  -4   3  10     1252.51     1188.19     31.64 o 
  -3   3  10        0.89        0.73      6.82 o 
  -2   3  10     1027.58      903.70     26.34 o 
  -1   3  10     1424.20     1238.09     35.64 o 
   0   3  10     3406.51     3443.46     82.06 o 
   1   3  10      222.68      202.77     12.12 o 
   3   3  10       66.47       41.52      9.46 o 
   4   3  10      599.56      639.07     23.15 o 
   5   3  10      444.03      421.31     18.96 o 
   6   3  10      715.35      713.95     25.66 o 
   7   3  10       59.14       62.64     19.48 o 
   8   3  10      128.35      162.79     19.34 o 
   9   3  10      613.25      595.13     25.45 o 
  10   3  10      164.59      120.92     22.55 o 
  11   3  10       20.40       30.93     16.52 o 
  12   3  10        1.13       -8.84     26.07 o 
  13   3  10      233.81      162.90     34.47 o 
  14   3  10       82.85       64.03     34.68 o 
  15   3  10      155.25      117.95     41.15 o 
 -16   4  10      207.99      254.94     33.86 o 
 -15   4  10      153.11      150.00     28.60 o 
 -14   4  10       54.73       32.81     22.72 o 
 -13   4  10       46.54       57.34     17.75 o 
 -12   4  10       53.80       37.07     13.98 o 
 -11   4  10      331.07      329.74     20.09 o 
 -10   4  10       10.43      -24.25     16.17 o 
  -9   4  10     5747.79     6170.08    253.57 o 
  -8   4  10     1749.76      871.44     50.48 o 
  -7   4  10     1019.58      883.30     36.87 o 
  -6   4  10      505.39      435.71     28.21 o 
  -5   4  10      581.13      584.80     66.91 o 
  -4   4  10      723.94      649.33     25.64 o 
  -3   4  10      520.81      524.89     18.58 o 
  -2   4  10      699.29      679.87     22.50 o 
  -1   4  10     5887.12     6074.74    139.11 o 
   0   4  10     1105.72     1171.23     33.41 o 
   1   4  10      314.02      295.05     14.55 o 
   2   4  10      259.05      212.38     25.70 o 
   3   4  10       21.08       25.40      8.91 o 
   4   4  10      684.28      635.64     40.24 o 
   5   4  10      444.28      487.71     26.36 o 
   6   4  10       19.19       -8.54     10.40 o 
   7   4  10       96.16       98.29     20.87 o 
   8   4  10       92.07       88.05     21.80 o 
   9   4  10      130.70      107.16     25.15 o 
  10   4  10      136.13      126.92     39.51 o 
  11   4  10      331.51      326.66     37.80 o 
  12   4  10       25.65       43.94     29.44 o 
  13   4  10       77.00       28.12     30.88 o 
  14   4  10       46.12        5.12     72.86 o 
  15   4  10        0.12       78.81     69.52 o 
 -16   5  10      130.76      120.95     44.76 o 
 -15   5  10       45.50       59.76     37.14 o 
 -14   5  10        2.55       19.98     24.50 o 
 -13   5  10       81.93       51.43     19.14 o 
 -12   5  10     1872.90     2022.88    102.86 o 
 -11   5  10     1591.65      837.15     56.43 o 
 -10   5  10      197.47      250.96     39.52 o 
  -9   5  10        3.76       20.73     18.29 o 
  -8   5  10     6067.35     6972.71    199.58 o 
  -7   5  10      140.27      155.93     20.51 o 
  -6   5  10        2.91       23.70     18.69 o 
  -5   5  10      120.82      104.90     16.33 o 
  -4   5  10      656.65      655.12     22.46 o 
  -3   5  10        0.08       -0.19      8.73 o 
  -2   5  10      227.03      228.29     14.81 o 
  -1   5  10      391.99      360.51     20.25 o 
   0   5  10    10887.78    12567.96    280.38 o 
   1   5  10      507.65      564.47     22.01 o 
   2   5  10       81.02       56.04     15.86 o 
   3   5  10       52.55       24.76      9.86 o 
   4   5  10     1264.81     1368.98     39.52 o 
   5   5  10       13.22        1.77     10.22 o 
   6   5  10      347.92      338.83     23.65 o 
   7   5  10      451.89      481.23     31.85 o 
   8   5  10      622.56      625.41     36.31 o 
   9   5  10        4.82       -4.12     21.96 o 
  10   5  10        3.73      -15.75     23.99 o 
  11   5  10       42.00       39.79     26.96 o 
  12   5  10        0.05       -2.55     30.50 o 
  13   5  10       10.95      -32.55     41.19 o 
  14   5  10        0.05      -72.86     51.43 o 
 -15   6  10       19.33       12.14     34.76 o 
 -14   6  10        0.22        7.66     23.22 o 
 -13   6  10       72.88       76.76     26.00 o 
 -12   6  10        3.76       12.58     21.71 o 
 -11   6  10       32.59       22.55     22.62 o 
 -10   6  10        9.38       -2.79     19.18 o 
  -9   6  10     2138.63     2198.82     75.67 o 
  -8   6  10     1373.11     1557.39     57.73 o 
  -7   6  10     1521.45     1593.44     59.18 o 
  -6   6  10        1.48       10.83     14.14 o 
  -5   6  10      196.64      191.85     20.87 o 
  -4   6  10     3751.97     4512.18    159.53 o 
  -3   6  10       97.35      112.51     15.63 o 
  -2   6  10        2.59        7.36      9.94 o 
  -1   6  10     1672.45     1777.64     54.10 o 
   0   6  10     7451.70     8742.62    198.59 o 
   1   6  10       35.27       17.66     10.24 o 
   2   6  10        4.57       -3.63      9.58 o 
   3   6  10       57.62       39.41     10.95 o 
   4   6  10        0.01       -5.22     10.20 o 
   5   6  10       44.74       39.56     11.97 o 
   6   6  10       31.64       31.37     16.99 o 
   7   6  10      625.12      635.37     34.13 o 
   8   6  10     3075.39     3218.35    105.01 o 
   9   6  10       24.24       26.95     20.83 o 
  10   6  10        3.56        2.88     23.45 o 
  11   6  10       29.77       14.05     42.14 o 
  12   6  10       76.34       -0.24     44.52 o 
  13   6  10      120.23      109.76     53.33 o 
  14   6  10       53.84       -3.10     53.33 o 
 -14   7  10        2.87       10.20     27.78 o 
 -13   7  10      414.26      434.55     36.75 o 
 -12   7  10        0.45       -2.21     22.06 o 
 -11   7  10      124.78      135.13     24.92 o 
 -10   7  10        1.41       -1.65     19.33 o 
  -9   7  10      219.21      240.16     43.10 o 
  -8   7  10     8114.66     8951.36    255.06 o 
  -7   7  10       30.76       24.46     18.24 o 
  -6   7  10        0.01      -15.73     15.57 o 
  -5   7  10        4.63       11.19     15.15 o 
  -4   7  10      674.88      605.82     31.30 o 
  -3   7  10        1.29       -1.48     10.79 o 
  -2   7  10       11.91        6.36     11.44 o 
  -1   7  10        2.38       -4.11     10.14 o 
   0   7  10      317.61      344.36     20.67 o 
   1   7  10      124.20      101.84     21.34 o 
   2   7  10        7.66        1.90     10.46 o 
   3   7  10      276.55      252.15     18.18 o 
   4   7  10        1.27       -2.32     11.72 o 
   5   7  10        0.81       -8.48     15.86 o 
   6   7  10       13.85      -14.68     16.34 o 
   7   7  10       47.83       40.84     22.74 o 
   8   7  10     1016.31     1101.38     73.69 o 
   9   7  10       18.90       19.34     20.75 o 
  10   7  10        4.58        4.70     22.28 o 
  11   7  10        0.17       -9.07     24.13 o 
  12   7  10      136.19      110.00     52.86 o 
  13   7  10      223.65      267.86     65.48 o 
 -14   8  10        0.04      -42.05     28.03 o 
 -13   8  10      183.92      162.89     31.40 o 
 -12   8  10        1.89       -8.68     22.78 o 
 -11   8  10        2.28       12.20     22.31 o 
 -10   8  10        2.27      -10.55     20.70 o 
  -9   8  10       56.71       15.51     20.12 o 
  -8   8  10     1160.85     1274.64     52.69 o 
  -7   8  10      171.18      109.33     22.14 o 
  -6   8  10       24.57       24.35     22.98 o 
  -5   8  10      255.44      224.99     24.25 o 
  -4   8  10      718.99      836.90     39.22 o 
  -3   8  10      510.87      531.92     30.21 o 
  -2   8  10      105.01      110.12     27.86 o 
  -1   8  10        0.67       10.27     15.44 o 
   0   8  10      236.42      245.79     24.45 o 
   1   8  10      103.50       83.95     15.06 o 
   2   8  10       76.68       51.20     12.87 o 
   3   8  10     2606.37     2591.60     68.75 o 
   4   8  10       16.54       -3.73     12.67 o 
   5   8  10       92.55       96.97     20.50 o 
   6   8  10        0.08      -20.37     18.29 o 
   7   8  10      120.77      115.32     22.48 o 
   8   8  10      633.60      641.51     36.72 o 
   9   8  10       25.11       17.54     58.57 o 
  10   8  10        0.53      -19.20     29.17 o 
  11   8  10      363.19      416.57     60.83 o 
  12   8  10      134.37      222.86     60.72 o 
  13   8  10       58.56       35.71     54.05 o 
 -13   9  10      867.76      940.05     50.17 o 
 -12   9  10      257.78      385.00     64.05 o 
 -11   9  10        0.01       -3.92     22.98 o 
 -10   9  10        0.07       13.52     22.98 o 
  -9   9  10        7.98        1.68     20.48 o 
  -8   9  10      410.30      373.29     39.88 o 
  -7   9  10        5.10      -20.86     20.03 o 
  -6   9  10      241.16      232.82     57.74 o 
  -5   9  10        8.63       23.11     18.94 o 
  -4   9  10       31.02       25.75     20.48 o 
  -3   9  10        2.78      -23.13     17.09 o 
  -2   9  10      147.25      117.31     21.62 o 
  -1   9  10      117.68       89.45     20.00 o 
   0   9  10     2957.07     2961.34     77.82 o 
   1   9  10        0.11      -15.05     14.83 o 
   2   9  10      409.62      367.11     21.54 o 
   3   9  10     3384.17     3468.77     89.49 o 
   4   9  10     2970.60     2991.16     98.15 o 
   5   9  10      322.91      338.23     28.90 o 
   6   9  10       51.74       25.44     19.34 o 
   7   9  10       15.70        3.50     22.74 o 
   8   9  10      105.46      157.98     27.03 o 
   9   9  10       18.07       26.47     24.45 o 
  10   9  10        2.43       -2.27     24.62 o 
  11   9  10      290.43      184.29     54.76 o 
  12   9  10     1075.77     1144.69     58.64 o 
 -12  10  10      305.85      358.33     39.90 o 
 -11  10  10        0.90       -6.24     25.50 o 
 -10  10  10        7.76      -31.61     23.48 o 
  -9  10  10        3.94       -8.65     23.23 o 
  -8  10  10      275.75      255.10     32.17 o 
  -7  10  10     1239.08     1225.09     54.38 o 
  -6  10  10      157.72      118.45     35.36 o 
  -5  10  10     2118.77     1612.32     74.41 o 
  -4  10  10      516.50      409.81     30.54 o 
  -3  10  10        2.45       -4.14     19.27 o 
  -2  10  10      290.36      312.95     34.29 o 
  -1  10  10       43.04       23.81     19.53 o 
   0  10  10      277.26      281.69     23.95 o 
   1  10  10       53.88       41.77     16.66 o 
   2  10  10      201.91      269.54     30.30 o 
   3  10  10    10682.42    11018.04    253.73 o 
   4  10  10     1346.09     1371.02     56.78 o 
   5  10  10      300.54      375.99     32.37 o 
   6  10  10      493.45      510.37     33.62 o 
   7  10  10       71.62      103.15     26.14 o 
   8  10  10       98.23       84.90     26.73 o 
   9  10  10        1.70       15.49     27.35 o 
  10  10  10       12.64       -4.76     46.91 o 
  11  10  10      115.38       96.19     57.14 o 
 -10  11  10      172.75      196.83     33.04 o 
  -9  11  10      252.46      265.97     35.85 o 
  -8  11  10       54.31       74.24     28.18 o 
  -7  11  10      645.47      560.05     37.85 o 
  -6  11  10     3015.04     2677.31     95.80 o 
  -5  11  10       14.24        7.87     24.71 o 
  -4  11  10       28.04       16.66     28.33 o 
  -3  11  10       76.64       37.32     21.99 o 
  -2  11  10      531.83      500.91     33.66 o 
  -1  11  10      459.00      403.02     30.64 o 
   0  11  10      334.89      309.08     35.00 o 
   1  11  10     1839.46     1854.61     57.59 o 
   2  11  10     6402.13     6340.36    190.18 o 
   3  11  10     1086.86     1002.60     56.91 o 
   4  11  10        3.28      -31.45     20.97 o 
   5  11  10      375.44      447.58     39.67 o 
   6  11  10       37.46       44.09     26.66 o 
   7  11  10       50.73       39.19     37.02 o 
   8  11  10       13.04      -14.67     25.77 o 
   9  11  10       46.16       45.95     51.91 o 
  -8  12  10        6.61       28.26     26.54 o 
  -7  12  10       33.33        2.75     25.75 o 
  -6  12  10       41.82       44.18     26.84 o 
  -5  12  10       25.98       35.53     29.29 o 
  -4  12  10        8.72        0.18     24.58 o 
  -3  12  10       30.24       54.26     26.02 o 
  -2  12  10      172.76      151.44     41.67 o 
  -1  12  10        3.43        7.47     23.20 o 
   0  12  10       12.29       17.92     21.78 o 
   1  12  10      338.93      430.71     36.54 o 
   2  12  10     4615.74     5003.50    156.61 o 
   3  12  10      115.89      177.91     54.52 o 
   4  12  10        0.09       26.25     27.71 o 
   5  12  10       14.42       12.75     28.38 o 
   6  12  10        2.22        9.45     27.57 o 
   7  12  10       27.91       14.48     28.52 o 
  -6  13  10      924.84      899.25     50.84 o 
  -5  13  10       79.30       69.62     31.17 o 
  -4  13  10        3.96       -1.56     29.29 o 
  -3  13  10       12.30       20.31     34.64 o 
  -2  13  10      693.35      790.42     50.60 o 
  -1  13  10      107.62       83.87     68.57 o 
   0  13  10        0.01      -10.39     36.79 o 
   1  13  10        8.41      -31.16     26.57 o 
   2  13  10      238.75      319.77     52.14 o 
   3  13  10       21.31       26.87     29.45 o 
   4  13  10        1.42      -12.30     53.81 o 
   5  13  10        0.21       -8.11     29.60 o 
 -16   1  11        6.37        4.70     25.40 o 
 -15   1  11      162.47      197.41     29.88 o 
 -14   1  11      376.18      380.97     28.61 o 
 -13   1  11       41.00       40.00     21.21 o 
 -12   1  11      116.88      119.99     38.16 o 
 -11   1  11       39.22       78.07     15.03 o 
 -10   1  11       62.30       56.24     11.24 o 
  -9   1  11        6.27       -3.83      7.73 o 
  -8   1  11      619.35      632.27     17.53 o 
  -7   1  11      415.01      352.07     11.06 o 
  -6   1  11      534.84      522.80     15.50 o 
  -5   1  11        4.99        3.80      4.54 o 
  -4   1  11      282.19      285.09      8.42 o 
  -3   1  11      768.16      647.46     15.01 o 
  -2   1  11        9.75       14.44      9.59 o 
  -1   1  11       10.26       10.02      5.71 o 
   0   1  11     1072.12     1082.77     30.01 o 
   1   1  11     6227.17     6402.89    146.71 o 
   2   1  11       26.16       28.13     10.56 o 
   3   1  11      121.33      108.21     17.07 o 
   4   1  11      138.22      161.82     11.27 o 
   5   1  11     6962.55     7990.80    179.06 o 
   6   1  11        6.18       -9.76      9.32 o 
   7   1  11        1.60        4.05      9.94 o 
   8   1  11        5.80        1.55     11.31 o 
   9   1  11      641.46      671.81     22.10 o 
  10   1  11       13.51       12.84     13.36 o 
  11   1  11       33.57       19.69     25.74 o 
  12   1  11       52.82       21.22     27.87 o 
  13   1  11     2137.07     2309.76     89.97 o 
  14   1  11       52.20       47.81     33.98 o 
  15   1  11        9.72        7.07     36.94 o 
 -16   2  11      237.50      258.77     34.61 o 
 -15   2  11       13.14       21.00     23.14 o 
 -14   2  11        5.64        2.21     19.59 o 
 -13   2  11        5.21       10.32     15.67 o 
 -12   2  11      159.97      217.31     34.44 o 
 -11   2  11      138.03      109.20     16.01 o 
 -10   2  11       73.12       53.20     10.20 o 
  -9   2  11      125.51      130.74     13.60 o 
  -8   2  11      263.02      244.12     11.64 o 
  -7   2  11      300.71      305.02     13.32 o 
  -6   2  11     4921.67     5353.99    124.10 o 
  -5   2  11      257.77      249.62     12.13 o 
  -4   2  11      506.90      494.05     14.34 o 
  -3   2  11      404.26      360.50     12.50 o 
  -2   2  11      793.40      754.23     23.08 o 
  -1   2  11      310.03      282.81     13.24 o 
   0   2  11        0.52       -2.23      7.42 o 
   1   2  11     3594.30     3664.00     88.06 o 
   2   2  11       39.61       22.69      9.28 o 
   3   2  11       36.14       23.15      9.47 o 
   4   2  11      949.07     1011.55     32.02 o 
   5   2  11     3255.60     3339.74     69.26 o 
   6   2  11      460.10      449.02     19.03 o 
   7   2  11        2.75       10.92     13.93 o 
   8   2  11      122.51      137.74     16.19 o 
   9   2  11        0.58       -0.36     12.68 o 
  10   2  11       36.62       23.26     22.93 o 
  11   2  11        0.34        4.97     25.49 o 
  12   2  11      125.09       94.45     29.50 o 
  13   2  11      155.60      140.72     34.22 o 
  14   2  11        0.34       17.89     33.18 o 
  15   2  11      138.75       91.11     38.78 o 
 -16   3  11        0.00       13.13     24.81 o 
 -15   3  11      439.59      457.27     64.64 o 
 -14   3  11      246.38      254.14     30.20 o 
 -13   3  11      117.63       88.60     17.65 o 
 -12   3  11      157.07      181.42     20.11 o 
 -11   3  11       14.08        3.67     12.00 o 
 -10   3  11       14.23       39.67      9.79 o 
  -9   3  11      144.60      169.97     21.20 o 
  -8   3  11       43.01       48.69     10.12 o 
  -7   3  11      269.11      274.71     13.30 o 
  -6   3  11     1414.46      632.39     35.95 o 
  -5   3  11     2525.13     2241.67    354.89 o 
  -4   3  11     2084.07     2048.56     50.80 o 
  -3   3  11       37.61       44.89      9.17 o 
  -2   3  11     1423.64     1391.70     37.41 o 
  -1   3  11      702.69      629.81     21.28 o 
   0   3  11     1663.51     1721.18     45.37 o 
   1   3  11        3.06       -1.70      7.88 o 
   3   3  11       10.69       -4.40      9.36 o 
   4   3  11      216.62      221.48     17.58 o 
   5   3  11      966.34      970.49     31.78 o 
   6   3  11      191.82      186.96     15.87 o 
   7   3  11      133.03       88.33     24.05 o 
   8   3  11      105.62      130.36     23.43 o 
   9   3  11      689.24      718.64     39.14 o 
  10   3  11      222.57      215.13     31.05 o 
  11   3  11       57.27       54.51     28.11 o 
  12   3  11       23.46       25.69     28.37 o 
  13   3  11       59.01       26.33     29.71 o 
  14   3  11      130.95       46.11     34.55 o 
  15   3  11      705.59      694.14     53.02 o 
 -16   4  11      333.39      479.53     62.14 o 
 -15   4  11      110.38       84.29     27.16 o 
 -14   4  11        0.97      -10.87     26.55 o 
 -13   4  11      300.35      415.64     28.50 o 
 -12   4  11       75.62       87.56     17.25 o 
 -11   4  11       32.12       28.54     16.72 o 
 -10   4  11       58.81       13.69     25.60 o 
  -9   4  11     3913.03     3728.72    141.55 o 
  -7   4  11      221.31      194.01     19.86 o 
  -6   4  11     3594.97     3551.96    138.45 o 
  -5   4  11     1132.91     1281.52     45.49 o 
  -4   4  11      129.74      116.21     10.76 o 
  -3   4  11       18.22        7.29      8.06 o 
  -2   4  11     2957.19     2963.07     96.65 o 
  -1   4  11     1300.91     1331.69     37.27 o 
   0   4  11     2976.07     3143.54     76.69 o 
   1   4  11      178.84      157.44     16.40 o 
   2   4  11       48.25       34.59      9.51 o 
   3   4  11       81.17       70.28     11.94 o 
   4   4  11       30.53       22.03     19.88 o 
   5   4  11        4.39        1.77     10.86 o 
   6   4  11      502.20      506.91     21.96 o 
   7   4  11      287.93      335.61     68.22 o 
   8   4  11       56.05       30.40     20.44 o 
   9   4  11      100.75       89.71     24.66 o 
  10   4  11      142.81       84.58     27.78 o 
  11   4  11       38.82       45.03     30.95 o 
  12   4  11        1.87        1.75     29.30 o 
  13   4  11       27.14       -4.13     36.43 o 
  14   4  11       95.05       21.59     35.11 o 
  15   4  11      387.36      241.43     68.10 o 
 -15   5  11        2.59        5.71     36.43 o 
 -14   5  11       14.06       18.33     22.73 o 
 -13   5  11      139.44      154.60     26.73 o 
 -12   5  11       25.94       14.41     20.00 o 
 -11   5  11       57.88       29.17     36.43 o 
 -10   5  11     9241.10     8882.68    252.09 o 
  -9   5  11    29819.94    33556.30    903.67 o 
  -8   5  11       38.68       14.84     16.74 o 
  -7   5  11        4.56        7.14     15.32 o 
  -6   5  11      301.14      341.78     22.04 o 
  -5   5  11       73.52      149.21     21.79 o 
  -4   5  11       15.66      -13.03     11.77 o 
  -3   5  11        0.08       -8.08      9.43 o 
  -2   5  11     1349.40     1364.89     38.69 o 
  -1   5  11     5886.92     6828.23    156.79 o 
   0   5  11      674.40      684.53     24.41 o 
   1   5  11       44.75       35.30     10.10 o 
   2   5  11      584.91      561.36     27.32 o 
   3   5  11      488.43      494.27     20.53 o 
   4   5  11      240.86      256.43     16.52 o 
   5   5  11        0.01      -10.66     10.93 o 
   6   5  11      714.15      767.91     37.07 o 
   7   5  11     1051.64     1032.47     47.57 o 
   8   5  11      286.23      310.93     50.95 o 
   9   5  11        0.07       -3.40     23.14 o 
  10   5  11        7.49      -15.98     25.21 o 
  11   5  11        6.41        8.43     32.50 o 
  12   5  11       27.50       19.31     30.24 o 
  13   5  11       21.96      -14.22     43.81 o 
  14   5  11       19.70       14.05     53.33 o 
 -15   6  11        3.04      -31.67     39.05 o 
 -14   6  11        0.69       11.08     24.65 o 
 -13   6  11      146.73      131.44     27.19 o 
 -12   6  11        0.14       -7.46     21.44 o 
 -11   6  11        7.11      -22.26     18.35 o 
 -10   6  11      220.27      185.27     34.41 o 
  -9   6  11     1105.04     1125.08     47.38 o 
  -8   6  11     1209.60     1240.05     50.09 o 
  -7   6  11        0.19        2.14     19.05 o 
  -6   6  11      535.56      496.33     33.45 o 
  -5   6  11       16.50       32.42     14.90 o 
  -4   6  11        2.09       20.17     13.88 o 
  -3   6  11        8.85       -1.54     10.34 o 
  -2   6  11      668.11      717.96     30.83 o 
  -1   6  11     9314.79    11193.66    252.02 o 
   0   6  11      452.83      437.16     31.48 o 
   1   6  11        0.75       -4.69     10.20 o 
   2   6  11        0.76       12.98     10.35 o 
   3   6  11      588.62      672.35     25.11 o 
   4   6  11       69.08       45.90     16.60 o 
   5   6  11        8.09       -3.60     11.51 o 
   6   6  11      369.49      380.46     26.83 o 
   7   6  11     4176.27     4359.46    135.53 o 
   8   6  11       27.87       34.96     20.52 o 
   9   6  11        2.94      -13.96     29.29 o 
  10   6  11       25.51       24.51     23.55 o 
  11   6  11       97.55       38.57     39.76 o 
  12   6  11        4.02       12.14     47.86 o 
  13   6  11        1.68       24.44     37.74 o 
  14   6  11       33.48      -53.81     46.67 o 
 -14   7  11        1.64       26.19     39.52 o 
 -13   7  11       12.94        6.04     26.09 o 
 -12   7  11        0.01       10.95     21.63 o 
 -11   7  11        2.35      -31.31     20.88 o 
 -10   7  11        6.26        7.05     20.00 o 
  -9   7  11     8405.07     8972.00    256.66 o 
  -8   7  11        8.26       18.09     18.76 o 
  -7   7  11        0.22        2.78     18.12 o 
  -6   7  11        1.60        4.07     15.88 o 
  -5   7  11     1520.01     1749.00     62.39 o 
  -4   7  11       41.99       28.19     15.76 o 
  -3   7  11        0.38      -29.77     27.02 o 
  -2   7  11      400.74      373.31     20.77 o 
  -1   7  11      594.97      711.39     26.41 o 
   0   7  11       77.92       60.64     12.76 o 
   1   7  11        8.97        5.24     11.55 o 
   2   7  11       41.81       26.82     13.26 o 
   3   7  11     1306.80     1376.61     41.44 o 
   4   7  11       72.70       60.76     13.56 o 
   5   7  11        2.90        5.27     17.61 o 
   6   7  11      338.80      355.34     70.95 o 
   7   7  11     3993.99     4329.67    135.10 o 
   8   7  11      245.72      289.30     31.08 o 
   9   7  11        2.90       -8.54     21.51 o 
  10   7  11        8.00       19.29     24.49 o 
  11   7  11      285.01      334.24     85.83 o 
  12   7  11        7.68       25.18     34.88 o 
  13   7  11        7.48        4.05     53.57 o 
 -13   8  11      298.75      427.11     40.45 o 
 -12   8  11      114.53      132.18     27.24 o 
 -11   8  11        5.43        1.60     22.38 o 
 -10   8  11        5.27      -20.75     20.28 o 
  -9   8  11      277.10      194.85     26.26 o 
  -8   8  11       54.90       32.81     20.58 o 
  -7   8  11        8.76       -4.69     18.02 o 
  -6   8  11      263.86      287.36     52.38 o 
  -5   8  11      550.76      558.08     31.36 o 
  -4   8  11        3.41       14.18     16.37 o 
  -3   8  11       13.63      -14.65     16.07 o 
  -2   8  11      765.60      783.94     51.07 o 
  -1   8  11     1223.34     1297.72     40.57 o 
   0   8  11        1.35       -5.01     12.46 o 
   1   8  11       65.61       45.34     13.64 o 
   2   8  11      218.64      256.57     23.80 o 
   3   8  11     3724.15     4088.83    101.78 o 
   4   8  11      139.96      191.97     36.67 o 
   5   8  11       97.99      100.98     30.12 o 
   6   8  11       53.45       61.72     21.61 o 
   7   8  11     2267.34     2562.34     88.94 o 
   8   8  11        7.80        0.47     21.05 o 
   9   8  11        4.83       -1.49     22.46 o 
  10   8  11        0.05       25.20     24.47 o 
  11   8  11       66.35       91.81     28.63 o 
  12   8  11       61.27        3.57     45.48 o 
 -12   9  11      496.53      531.85     37.29 o 
 -11   9  11       77.17       78.45     38.93 o 
 -10   9  11      185.87      188.34     30.60 o 
  -9   9  11      171.19      211.21     28.38 o 
  -8   9  11      471.61      418.31     31.67 o 
  -7   9  11        4.29       -7.39     19.16 o 
  -6   9  11      430.36      382.55     32.63 o 
  -5   9  11      145.84      114.79     22.98 o 
  -4   9  11       32.34       34.29     19.87 o 
  -3   9  11       43.51       44.28     24.41 o 
  -2   9  11       13.64       19.17     17.99 o 
  -1   9  11      107.49      129.44     24.28 o 
   0   9  11      939.16      958.17     34.92 o 
   1   9  11       21.75      -10.18     13.88 o 
   2   9  11      630.74      582.84     75.32 o 
   3   9  11     2240.10     2290.61     64.29 o 
   4   9  11     1491.93     1536.37     60.24 o 
   5   9  11      411.63      457.74     33.24 o 
   6   9  11       60.15       84.47     26.79 o 
   7   9  11       90.32      138.50     27.20 o 
   8   9  11        4.63      -13.48     22.20 o 
   9   9  11        1.14       14.12     26.94 o 
  10   9  11        8.08      -22.71     26.07 o 
  11   9  11        0.45        6.19     50.00 o 
 -11  10  11       82.49      119.05     30.01 o 
 -10  10  11        0.35       -4.01     25.12 o 
  -9  10  11       30.75       33.06     25.48 o 
  -8  10  11      405.04      350.91     32.65 o 
  -7  10  11     1115.97      965.77     48.23 o 
  -6  10  11      276.71      254.97     32.71 o 
  -5  10  11      319.21      275.53     58.93 o 
  -4  10  11     1191.82     1016.88     47.30 o 
  -3  10  11        8.31       -1.34     17.99 o 
  -2  10  11      205.55      230.07     69.05 o 
  -1  10  11        3.58      -24.26     17.93 o 
   0  10  11       11.13       15.59     16.64 o 
   1  10  11      293.07      319.42     36.73 o 
   2  10  11      161.60      212.48     59.17 o 
   3  10  11     3265.81     3423.42     90.50 o 
   4  10  11     1798.98     1764.22     68.11 o 
   5  10  11      303.88      372.16     48.45 o 
   6  10  11       55.17       75.23     34.88 o 
   7  10  11        3.98       25.93     24.26 o 
   8  10  11      131.48      180.96     53.45 o 
   9  10  11        9.69       47.84     28.23 o 
  10  10  11       37.17       28.10     53.33 o 
 -10  11  11       39.87       44.34     27.63 o 
  -9  11  11       62.13       68.37     29.28 o 
  -8  11  11       70.74       58.02     25.50 o 
  -7  11  11     1268.55     1090.52     52.84 o 
  -6  11  11     1035.17      872.25     47.61 o 
  -5  11  11        6.06       16.18     24.42 o 
  -4  11  11      115.31       86.02     24.93 o 
  -3  11  11       51.52       30.12     22.06 o 
  -2  11  11       87.58       80.33     24.24 o 
  -1  11  11       25.34       37.61     26.67 o 
   0  11  11     1012.31      911.60     44.61 o 
   1  11  11     2490.87     2599.58     74.14 o 
   2  11  11     2220.50     2280.10     83.02 o 
   3  11  11      272.16      326.57     35.79 o 
   4  11  11      325.58      446.56     40.52 o 
   5  11  11      449.14      509.93     35.41 o 
   6  11  11        0.00      -20.28     23.18 o 
   7  11  11       33.14       26.79     32.50 o 
   8  11  11        0.18        4.29     26.77 o 
   9  11  11        1.66       17.38     53.10 o 
  -8  12  11        9.38       -3.15     27.69 o 
  -7  12  11        0.74      -11.82     24.71 o 
  -6  12  11        7.95        6.36     31.55 o 
  -5  12  11        0.00      -15.97     62.50 o 
  -4  12  11      274.53      295.04     36.76 o 
  -3  12  11      196.04      160.92     28.18 o 
  -2  12  11       65.81       52.02     25.93 o 
  -1  12  11        0.50      -12.60     23.05 o 
   0  12  11      101.85       91.29     26.76 o 
   1  12  11      391.92      500.86     38.27 o 
   2  12  11      394.52      467.87     41.02 o 
   3  12  11       24.27        9.08     27.25 o 
   4  12  11       13.24        0.19     25.55 o 
   5  12  11      275.36      510.40     44.87 o 
   6  12  11       87.37      104.91     30.63 o 
   7  12  11        9.86       -3.71     37.14 o 
  -5  13  11       13.10       28.33     28.68 o 
  -4  13  11       40.00       52.41     30.09 o 
  -3  13  11       61.76       82.01     30.51 o 
  -2  13  11       99.93       97.07     29.35 o 
  -1  13  11        1.31      -38.76     25.84 o 
   0  13  11       99.32       79.26     29.05 o 
   1  13  11       58.81       21.29     31.07 o 
   2  13  11        0.02      -15.95     35.48 o 
   3  13  11        0.02       -7.01     29.00 o 
   4  13  11        4.82      -13.93     30.39 o 
 -16   0  12     3621.97     3826.24    172.38 o 
 -15   0  12        0.26       36.67     30.71 o 
 -14   0  12       10.36       12.86     31.43 o 
 -13   0  12       81.72       50.48     29.76 o 
 -12   0  12    20938.67    19009.15    506.17 o 
 -11   0  12       84.01       60.17     25.00 o 
 -10   0  12        3.78       -5.43     14.39 o 
  -9   0  12        3.14       18.40     14.05 o 
  -8   0  12     3612.80     4611.02    131.58 o 
  -7   0  12      378.94      405.61     16.52 o 
  -6   0  12       42.06       33.30     14.36 o 
  -5   0  12      223.06      229.78     23.69 o 
  -4   0  12    60774.82    75885.30   1611.61 o 
  -3   0  12      111.84      121.63      9.48 o 
  -2   0  12        4.14        1.97      6.56 o 
  -1   0  12      272.98      270.55     17.58 o 
   0   0  12     2914.54     2992.30     89.48 o 
   1   0  12       76.24       53.76     11.50 o 
   2   0  12        2.79        3.10     10.29 o 
   3   0  12     3611.86     3736.71    161.19 o 
   4   0  12   211415.92   238093.41   8934.40 o 
   5   0  12     4432.04     4616.96    197.62 o 
   6   0  12        3.80        6.57      9.52 o 
   7   0  12      333.57      295.76     18.16 o 
   8   0  12     3151.88     3537.42    163.57 o 
   9   0  12      190.03      163.57     38.81 o 
  10   0  12        0.35       19.76     33.57 o 
  11   0  12       32.47       18.57     32.62 o 
  12   0  12     2752.63     2823.61    145.48 o 
  13   0  12      345.84      245.24     56.19 o 
  14   0  12        0.23      -54.29     47.62 o 
  15   0  12      126.83       98.33     56.67 o 
 -16   1  12        1.29        1.39     24.63 o 
 -15   1  12       16.55       41.71     24.16 o 
 -14   1  12        0.32       -3.99     21.42 o 
 -13   1  12      700.96      680.28     96.79 o 
 -12   1  12     5822.26     5699.73    133.45 o 
 -11   1  12      555.86      498.59     19.85 o 
 -10   1  12       12.57        4.42     10.27 o 
  -9   1  12       52.62       34.02     10.41 o 
  -8   1  12      464.23      360.01     13.51 o 
  -7   1  12       87.45       57.41      9.45 o 
  -6   1  12        0.02       -5.57      4.99 o 
  -5   1  12      536.24      596.27     18.10 o 
  -4   1  12     1232.47     1409.41     25.61 o 
  -3   1  12      135.83      138.22      9.33 o 
  -2   1  12        0.57        1.24      4.63 o 
  -1   1  12       41.12       40.11      7.08 o 
   0   1  12    22904.41    24283.53    461.55 o 
   1   1  12       12.99        8.29      9.02 o 
   2   1  12        0.00       -8.92      8.75 o 
   3   1  12      121.28       95.74     13.08 o 
   4   1  12    40332.53    43567.66    930.59 o 
   5   1  12      160.65      154.98     12.12 o 
   6   1  12        1.88       14.16      9.27 o 
   7   1  12       18.17       16.44     18.95 o 
   8   1  12      142.22      174.70     30.24 o 
   9   1  12       15.22        5.43     20.91 o 
  10   1  12        6.40        1.40     22.78 o 
  11   1  12       85.18       85.80     29.56 o 
  12   1  12     1568.04     1752.96     74.25 o 
  13   1  12        7.56        2.73     31.27 o 
  14   1  12        5.60      -16.55     34.85 o 
  15   1  12       65.20       31.19     36.62 o 
 -16   2  12      753.15      730.82     42.83 o 
 -15   2  12      264.07      318.84     45.48 o 
 -14   2  12        0.63       14.88     23.55 o 
 -13   2  12       23.92        6.18     16.57 o 
 -12   2  12       33.66       17.30     15.47 o 
 -11   2  12        1.21      -17.25     13.19 o 
 -10   2  12        3.35       -9.64     10.72 o 
  -9   2  12       91.48       85.27     14.19 o 
  -8   2  12       32.40       38.70      8.99 o 
  -7   2  12      168.74      181.72     13.29 o 
  -6   2  12      381.53      324.38     13.22 o 
  -5   2  12      227.90      227.86      8.93 o 
  -4   2  12      406.63      358.08     12.30 o 
  -3   2  12        1.60       -5.36      6.38 o 
  -2   2  12       58.00       43.84      7.68 o 
  -1   2  12     1283.67     1282.88     35.52 o 
   0   2  12       79.55       86.03     11.02 o 
   1   2  12      741.88      768.15     27.55 o 
   2   2  12      142.14      127.74     12.98 o 
   3   2  12      426.16      423.40     25.83 o 
   4   2  12    12854.80    14115.10    267.90 o 
   5   2  12      130.19      124.41     10.09 o 
   6   2  12       62.83       57.93     10.96 o 
   7   2  12        2.95       15.55     21.31 o 
   8   2  12     1787.70     1861.61     70.25 o 
   9   2  12        8.66       -3.42     27.86 o 
  10   2  12       64.47       51.19     24.46 o 
  11   2  12       73.02       18.91     28.69 o 
  12   2  12     2178.70     2284.88     88.53 o 
  13   2  12        0.06       -3.57     32.66 o 
  14   2  12       24.38       -7.24     32.39 o 
  15   2  12      112.01       65.10     38.12 o 
 -16   3  12       14.09       40.42     25.08 o 
 -15   3  12      346.63      372.58     34.77 o 
 -14   3  12        7.18       40.27     23.15 o 
 -13   3  12      237.73      232.43     33.94 o 
 -12   3  12      406.15      369.58     22.63 o 
 -11   3  12      516.28      485.74     24.06 o 
 -10   3  12     1136.25     1200.09     28.93 o 
  -9   3  12     1882.01     1851.54     43.69 o 
  -8   3  12     1025.46      985.06     27.37 o 
  -7   3  12        4.50        0.36      8.10 o 
  -6   3  12     1198.76      969.82    126.43 o 
  -5   3  12     1665.72      806.91     42.86 o 
  -4   3  12      584.45      545.08     18.65 o 
  -3   3  12      447.37      436.11     17.09 o 
  -2   3  12     1059.33     1048.71     30.70 o 
  -1   3  12      793.04      782.93     25.19 o 
   0   3  12      141.91      162.25     23.15 o 
   1   3  12      137.66      117.69     20.02 o 
   2   3  12      951.87      961.03     37.65 o 
   3   3  12      443.13      495.62     20.91 o 
   4   3  12       35.53       35.41     11.10 o 
   5   3  12       84.01       56.39     12.15 o 
   6   3  12      182.60      165.35     16.27 o 
   7   3  12       58.68       33.24     18.17 o 
   8   3  12        9.18       12.18     21.09 o 
   9   3  12      105.32       58.58     23.98 o 
  10   3  12      322.25      296.58     36.07 o 
  11   3  12       31.71       11.94     31.31 o 
  12   3  12      165.93       89.02     38.45 o 
  13   3  12       86.84       46.79     32.89 o 
  14   3  12      579.79      597.56     45.85 o 
  15   3  12      202.40      135.66     40.59 o 
 -16   4  12       12.99       53.10     43.81 o 
 -15   4  12      339.00      379.59     52.26 o 
 -14   4  12      300.65      450.16     31.09 o 
 -13   4  12       12.70       -0.78     17.59 o 
 -12   4  12       18.70       19.35     16.43 o 
 -11   4  12       17.92       14.85     14.58 o 
 -10   4  12     1478.63     1632.38     59.14 o 
  -9   4  12      379.80      363.81     26.23 o 
  -7   4  12       45.41       30.55     14.41 o 
  -6   4  12     6492.49     6764.01    191.98 o 
  -5   4  12      623.08      636.03     29.08 o 
  -4   4  12       23.20       32.42     10.56 o 
  -3   4  12        0.03        9.38      8.52 o 
  -2   4  12     4768.49     4740.28    111.10 o 
  -1   4  12       21.40       28.15     10.45 o 
   0   4  12      636.29      663.40     23.45 o 
   1   4  12     1980.41     2038.00     53.85 o 
   2   4  12        9.90       11.91      9.58 o 
   3   4  12      326.77      354.45     17.71 o 
   4   4  12        2.11        8.88     12.50 o 
   5   4  12      127.20      121.13     15.02 o 
   6   4  12     2223.08     2305.11     62.33 o 
   7   4  12        3.88       13.54     20.78 o 
   8   4  12       55.63        1.74     21.29 o 
   9   4  12      380.74      440.21     33.50 o 
  10   4  12      415.11      413.04     43.10 o 
  11   4  12        6.30      -36.10     26.08 o 
  12   4  12        0.05      -42.41     28.27 o 
  13   4  12        4.68       27.10     32.46 o 
  14   4  12      418.36      326.05     46.13 o 
 -15   5  12        0.73       -7.38     33.10 o 
 -14   5  12      499.32      505.00     95.60 o 
 -13   5  12       46.32       60.38     24.97 o 
 -12   5  12        3.52       16.78     29.64 o 
 -11   5  12       20.18       20.31     18.27 o 
 -10   5  12    19448.41    20710.73    802.15 o 
  -9   5  12    17476.31    18028.88    493.54 o 
  -8   5  12      170.54      185.37     30.00 o 
  -7   5  12        0.01       24.24     16.00 o 
  -6   5  12     3399.11     3728.93    113.11 o 
  -5   5  12        3.24        6.66     13.38 o 
  -4   5  12       11.07        5.52     12.54 o 
  -3   5  12       68.02       66.91     11.71 o 
  -2   5  12     3507.82     4042.38    156.68 o 
  -1   5  12     3140.76     3227.04     79.45 o 
   0   5  12       62.49       37.85     11.23 o 
   1   5  12      565.34      551.90     22.10 o 
   2   5  12     3483.96     3774.89    113.81 o 
   3   5  12       24.85       14.51     10.42 o 
   4   5  12       33.99       33.77     11.48 o 
   5   5  12       89.35       83.57     13.22 o 
   6   5  12     1190.19     1160.51     48.47 o 
   7   5  12      360.65      413.60     34.01 o 
   8   5  12       49.63       17.92     30.48 o 
   9   5  12       95.39       94.40     27.63 o 
  10   5  12      513.03      477.01     39.18 o 
  11   5  12       11.64      -15.21     28.71 o 
  12   5  12       21.64       12.11     31.13 o 
  13   5  12       51.34       75.09     35.69 o 
  14   5  12      277.93      232.19     43.05 o 
 -15   6  12       28.23       -7.62     36.91 o 
 -14   6  12       19.86       40.93     26.93 o 
 -13   6  12        7.19      -34.05     34.76 o 
 -12   6  12        3.54       33.69     23.10 o 
 -11   6  12       20.37       38.12     22.50 o 
 -10   6  12     2641.14     2691.27     95.60 o 
  -9   6  12      290.60      314.57     29.84 o 
  -8   6  12       22.18       24.92     20.71 o 
  -7   6  12        9.86       29.76     18.10 o 
  -6   6  12     6884.53     8096.38    230.12 o 
  -5   6  12      595.35      612.18     31.36 o 
  -4   6  12        2.91       -5.71     12.74 o 
  -3   6  12       19.72       23.62     14.21 o 
  -2   6  12     4908.34     6152.57    163.96 o 
  -1   6  12      552.05      570.35     23.04 o 
   0   6  12        3.85        1.15     10.43 o 
   1   6  12       62.91       57.62     12.58 o 
   2   6  12     1599.60     1565.45     56.04 o 
   3   6  12       32.58       20.90     15.25 o 
   4   6  12        1.70       -0.57     11.69 o 
   5   6  12      121.67       76.32     13.49 o 
   6   6  12     4302.19     4648.81    142.54 o 
   7   6  12     1272.05     1254.47     52.90 o 
   8   6  12       24.32       14.86     20.74 o 
   9   6  12      184.30      235.99     30.51 o 
  10   6  12      727.61      844.36     45.14 o 
  11   6  12       29.32       23.33     45.95 o 
  12   6  12        2.55        5.71     47.62 o 
  13   6  12        1.37      -52.81     35.20 o 
 -14   7  12     1241.08     1420.73     89.52 o 
 -13   7  12      247.56      225.24     32.32 o 
 -12   7  12       17.62       34.44     23.06 o 
 -11   7  12       25.59       17.74     21.38 o 
 -10   7  12      317.52      325.43     32.26 o 
  -9   7  12       54.80       39.75     20.12 o 
  -8   7  12       28.95       39.14     20.44 o 
  -7   7  12      349.97      355.55     27.29 o 
  -6   7  12      766.15      884.54     40.06 o 
  -5   7  12      174.28      194.98     23.56 o 
  -4   7  12        0.30      -15.83     13.76 o 
  -3   7  12       23.03        3.75     15.06 o 
  -2   7  12     2844.71     3403.78     85.14 o 
  -1   7  12       29.15       21.67     12.79 o 
   0   7  12        1.86       10.72     11.58 o 
   1   7  12      181.03      177.36     30.24 o 
   2   7  12       20.44        5.69     13.98 o 
   3   7  12        1.76       -4.19     11.57 o 
   4   7  12       10.09        5.58     12.75 o 
   5   7  12      147.49      193.07     24.94 o 
   6   7  12     3112.82     3617.55    115.82 o 
   7   7  12       17.81       17.49     20.39 o 
   8   7  12        9.25        7.66     20.70 o 
   9   7  12       23.22       -1.23     22.07 o 
  10   7  12      327.95      302.74     35.73 o 
  11   7  12      124.20      178.82     32.99 o 
  12   7  12        0.68      -34.99     29.74 o 
  13   7  12      256.47      205.72     67.38 o 
 -13   8  12      556.16      629.41     40.52 o 
 -12   8  12       39.33       40.94     24.32 o 
 -11   8  12       80.97       79.19     24.38 o 
 -10   8  12       91.68       97.49     24.65 o 
  -9   8  12       17.21       -4.09     19.78 o 
  -8   8  12        7.01        4.82     26.43 o 
  -7   8  12       77.87       57.80     21.87 o 
  -6   8  12     2697.58     2835.09     93.87 o 
  -5   8  12       72.67       77.04     19.14 o 
  -4   8  12        4.33      -21.08     15.46 o 
  -3   8  12       83.38       59.74     17.93 o 
  -2   8  12     2078.73     2275.16     76.75 o 
  -1   8  12      646.67      666.29     37.41 o 
   0   8  12        0.53       -1.35     13.08 o 
   1   8  12      389.87      385.83     21.01 o 
   2   8  12       16.39        9.08     13.12 o 
   3   8  12        1.38      -19.80     13.20 o 
   4   8  12        7.90       12.58     15.55 o 
   5   8  12      257.02      276.38     29.37 o 
   6   8  12       38.05       25.07     20.56 o 
   7   8  12      814.71      848.41     55.60 o 
   8   8  12        1.23      -14.06     22.01 o 
   9   8  12        0.13      -19.90     24.75 o 
  10   8  12      151.68      194.27     32.08 o 
  11   8  12        6.92       -7.19     27.43 o 
  12   8  12       41.26      -16.90     52.86 o 
 -12   9  12       80.60       74.84     28.79 o 
 -11   9  12      445.77      451.38     45.60 o 
 -10   9  12      774.76      678.38     64.64 o 
  -9   9  12      383.12      400.68     36.01 o 
  -8   9  12      111.84      100.17     25.58 o 
  -7   9  12       43.58        1.75     22.31 o 
  -6   9  12       57.18       35.78     20.60 o 
  -5   9  12      481.40      418.42     30.21 o 
  -4   9  12       20.72        5.52     19.76 o 
  -3   9  12      120.85      105.71     22.22 o 
  -2   9  12       73.47       44.56     23.10 o 
  -1   9  12      147.67      123.85     20.84 o 
   0   9  12       70.11       64.02     17.46 o 
   1   9  12      772.61      744.64     30.62 o 
   2   9  12     1002.70      951.18     42.75 o 
   3   9  12     1952.55     2038.86     59.25 o 
   4   9  12      332.99      350.51     30.01 o 
   5   9  12       69.78       96.98     24.28 o 
   6   9  12       30.93       14.36     21.77 o 
   7   9  12        8.46       22.86     22.68 o 
   8   9  12       11.40       26.95     23.63 o 
   9   9  12        1.87       -8.90     25.04 o 
  10   9  12      254.87      310.79     51.67 o 
  11   9  12       78.50       77.62     58.57 o 
 -11  10  12     1164.64     1265.70     59.08 o 
 -10  10  12       18.92       66.72     26.56 o 
  -9  10  12       55.60       57.57     26.52 o 
  -8  10  12      128.79       96.11     26.91 o 
  -7  10  12     1124.07     1101.22     53.19 o 
  -6  10  12       12.13      -12.56     21.82 o 
  -5  10  12       82.84       88.68     23.60 o 
  -4  10  12      264.42      299.92     61.43 o 
  -3  10  12      355.36      348.73     33.08 o 
  -2  10  12       18.21       11.16     20.26 o 
  -1  10  12       54.27       32.07     20.83 o 
   0  10  12       25.74        1.27     18.76 o 
   1  10  12      411.03      406.50     24.53 o 
   2  10  12       10.18       15.20     16.61 o 
   3  10  12      665.97      578.48     48.93 o 
   4  10  12      555.34      562.55     36.15 o 
   5  10  12      721.31      704.72     40.16 o 
   6  10  12       45.71       57.50     24.93 o 
   7  10  12       47.99       34.01     26.08 o 
   8  10  12      266.51      281.69     35.84 o 
   9  10  12       13.34       20.50     28.19 o 
  10  10  12       48.21       78.33     55.71 o 
  -9  11  12       96.35      121.48     29.97 o 
  -8  11  12      236.65      325.26     37.83 o 
  -7  11  12      287.62      253.39     34.90 o 
  -6  11  12       85.12       85.24     28.40 o 
  -5  11  12      316.84      296.18     35.90 o 
  -4  11  12        1.99        9.08     22.40 o 
  -3  11  12      125.10      115.62     32.38 o 
  -2  11  12        7.14       16.70     23.05 o 
  -1  11  12       38.23       27.15     22.98 o 
   0  11  12      635.43      574.07     35.24 o 
   1  11  12     1419.58     1390.56     57.07 o 
   2  11  12      529.23      514.86     36.04 o 
   3  11  12      103.59      123.50     31.67 o 
   4  11  12     1596.50     1697.93     68.49 o 
   5  11  12      608.45      583.39     55.00 o 
   6  11  12       15.08       37.57     28.37 o 
   7  11  12       24.03       17.68     28.69 o 
   8  11  12       84.63      156.51     33.33 o 
  -7  12  12        0.15      -37.74     26.79 o 
  -6  12  12        2.83       17.09     28.87 o 
  -5  12  12        1.08        0.03     28.81 o 
  -4  12  12      938.63      867.27     48.32 o 
  -3  12  12       29.99       40.41     25.30 o 
  -2  12  12       10.30       25.31     24.32 o 
  -1  12  12        1.20      -15.14     29.05 o 
   0  12  12       78.38       42.75     26.50 o 
   1  12  12       38.71       13.04     26.91 o 
   2  12  12       32.76       14.29     36.67 o 
   3  12  12       31.96       62.20     27.48 o 
   4  12  12      311.51      358.98     41.51 o 
   5  12  12        1.44        6.89     26.75 o 
   6  12  12       25.62       36.42     29.90 o 
  -4  13  12     1925.15     1758.47    108.22 o 
  -3  13  12        9.92      -24.05     28.28 o 
  -2  13  12        1.30      -24.03     41.55 o 
  -1  13  12        1.61      -21.69     27.62 o 
   0  13  12      922.32      932.63     50.41 o 
   1  13  12        3.53      -53.57     35.71 o 
   2  13  12        1.04      -51.91     38.10 o 
   3  13  12        1.45        5.00     37.14 o 
 -16   1  13        7.18        0.41     27.00 o 
 -15   1  13        3.80      -20.79     26.55 o 
 -14   1  13        0.00      -11.79     21.21 o 
 -13   1  13     6969.81     6131.18    173.91 o 
 -12   1  13      983.78      966.24     35.28 o 
 -11   1  13        0.94       -7.08     11.59 o 
 -10   1  13       93.46       99.45     13.21 o 
  -9   1  13        9.13        8.18     10.20 o 
  -8   1  13      218.58      236.80     13.04 o 
  -7   1  13        4.68        4.64      7.21 o 
  -6   1  13        1.83        0.40      5.47 o 
  -5   1  13    15445.92    18932.26    288.30 o 
  -4   1  13      569.91      605.62     13.82 o 
  -3   1  13        1.82       -4.84      5.29 o 
  -2   1  13       12.96        7.84      5.60 o 
  -1   1  13      468.29      391.50     16.57 o 
   0   1  13      963.21      846.51     33.24 o 
   1   1  13       18.22       20.53      9.63 o 
   2   1  13      191.45      220.50     16.15 o 
   3   1  13    41039.39    44973.40    982.64 o 
   4   1  13      108.33      123.74     22.18 o 
   5   1  13       12.17       10.13     17.93 o 
   6   1  13       53.96       34.92     29.52 o 
   7   1  13       57.35       62.03     22.28 o 
   8   1  13      175.76      201.42     29.15 o 
   9   1  13        5.98        4.16     23.39 o 
  10   1  13        0.78       -3.87     25.81 o 
  11   1  13      505.05      521.70     49.29 o 
  12   1  13       93.91       38.56     30.35 o 
  13   1  13       19.32        1.79     31.82 o 
  14   1  13       90.85       33.78     35.08 o 
  15   1  13      103.31       82.18     39.30 o 
 -16   2  13      288.66      304.59     36.20 o 
 -15   2  13       33.53        4.24     24.15 o 
 -14   2  13      185.65      191.46     28.79 o 
 -13   2  13       11.59       13.84     17.73 o 
 -12   2  13      427.60      389.83     24.33 o 
 -11   2  13       14.80        8.77     12.14 o 
 -10   2  13       20.71       15.05     11.72 o 
  -9   2  13        3.64      -12.47      8.68 o 
  -8   2  13      440.78      448.93     15.58 o 
  -7   2  13       61.86       44.31     12.67 o 
  -6   2  13      370.35      355.88     16.38 o 
  -5   2  13     2402.24     2658.89     49.55 o 
  -4   2  13       58.66       37.75      8.39 o 
  -3   2  13        4.61        8.27      6.66 o 
  -2   2  13       14.70       16.69      8.62 o 
  -1   2  13     3041.66     3020.42     73.70 o 
   0   2  13      112.56      145.34     13.01 o 
   1   2  13      202.95      218.60     19.07 o 
   2   2  13      168.24      141.53     37.06 o 
   3   2  13    14463.85    15697.34    431.34 o 
   4   2  13     2210.80     2238.39     59.79 o 
   5   2  13        7.10        2.45     17.24 o 
   6   2  13       40.47        7.75     25.60 o 
   7   2  13       39.22       -3.63     19.78 o 
   8   2  13      779.23      823.98     43.10 o 
   9   2  13        0.37       -7.63     22.47 o 
  10   2  13      142.79      129.55     28.36 o 
  11   2  13     1104.39     1116.55     76.55 o 
  12   2  13      177.71      151.04     33.83 o 
  13   2  13        1.20       11.08     32.06 o 
  14   2  13       29.86       41.12     35.83 o 
 -16   3  13      151.11      188.79     32.62 o 
 -15   3  13       55.93       13.19     25.00 o 
 -14   3  13        3.82      -27.26     21.02 o 
 -13   3  13       41.96       23.28     17.36 o 
 -12   3  13      441.78      388.33     23.00 o 
 -11   3  13      502.79      459.86     23.03 o 
 -10   3  13     2721.22     2752.29     54.62 o 
  -9   3  13      440.91      399.62     15.75 o 
  -8   3  13     5010.01     5049.51    102.60 o 
  -7   3  13       92.59       71.81     15.30 o 
  -6   3  13     1462.18     1336.72     46.96 o 
  -4   3  13        0.01       -1.99      8.16 o 
  -3   3  13      128.11       94.84     15.41 o 
  -2   3  13      237.14      235.69     13.89 o 
  -1   3  13     1660.98     1589.88     47.89 o 
   0   3  13      599.63      542.98     20.77 o 
   1   3  13        6.91       -5.70      9.37 o 
   2   3  13        0.03        9.75     12.30 o 
   3   3  13     1680.34     1577.74    116.76 o 
   4   3  13       75.76       66.18     13.07 o 
   5   3  13       19.67       16.32     14.62 o 
   6   3  13        5.44        2.07     12.60 o 
   7   3  13        2.06      -15.69     19.21 o 
   8   3  13      353.08      379.71     33.03 o 
   9   3  13       35.79       29.42     24.72 o 
  10   3  13       82.02       80.27     34.64 o 
  11   3  13       62.79       34.47     28.58 o 
  12   3  13       83.21        5.40     30.74 o 
  13   3  13      344.57      327.81     44.36 o 
  14   3  13      146.60      157.26     39.69 o 
 -15   4  13       47.05       89.76     40.95 o 
 -14   4  13      357.51      456.22     44.41 o 
 -13   4  13       34.19       44.09     22.83 o 
 -12   4  13       26.78       40.48     22.06 o 
 -11   4  13        1.08        3.08     14.78 o 
 -10   4  13      884.85      817.62     48.21 o 
  -9   4  13      157.07      125.56     21.61 o 
  -8   4  13       85.35       48.27     45.71 o 
  -7   4  13      486.00      270.72     28.33 o 
  -6   4  13     1879.19     1883.94     63.38 o 
  -5   4  13        0.46       -6.27     11.07 o 
  -4   4  13       19.13        8.50     12.06 o 
  -3   4  13     1235.97     1187.39     34.29 o 
  -2   4  13     2085.10     1955.73     51.47 o 
  -1   4  13        1.89      -10.67      9.52 o 
   0   4  13      581.55      597.05     22.91 o 
   1   4  13    10490.62    11155.38    251.41 o 
   2   4  13       15.76        6.48     10.67 o 
   3   4  13      630.11      585.05     23.56 o 
   4   4  13        1.61      -11.84     12.76 o 
   5   4  13       27.67       22.64     12.39 o 
   6   4  13     1016.58     1034.97     35.19 o 
   7   4  13       78.15       71.87     23.36 o 
   8   4  13      452.10      457.30     61.79 o 
   9   4  13     2315.27     2567.12     92.72 o 
  10   4  13      174.90      168.88     42.02 o 
  11   4  13        4.00       33.09     29.22 o 
  12   4  13       50.54       45.37     31.15 o 
  13   4  13       14.10      -14.40     33.47 o 
  14   4  13       51.19       33.64     38.82 o 
 -15   5  13      395.83      453.82     59.29 o 
 -14   5  13       66.10       63.95     26.68 o 
 -13   5  13        2.30      -13.03     22.98 o 
 -12   5  13        3.44        7.86     31.43 o 
 -11   5  13     1055.00     1029.11     45.51 o 
  -9   5  13      219.91      240.17     29.54 o 
  -8   5  13     7837.77     8320.30    249.29 o 
  -7   5  13     6225.85     6757.68    194.23 o 
  -6   5  13     1464.93     1637.67     81.07 o 
  -5   5  13        7.75       -5.75     12.87 o 
  -4   5  13       12.61        1.08     12.51 o 
  -3   5  13     1631.36     1704.36     48.50 o 
  -2   5  13      107.91      125.12     14.41 o 
  -1   5  13      122.17      146.33     14.83 o 
   0   5  13      685.28      675.45     25.42 o 
   1   5  13    12011.41    13779.88    308.74 o 
   2   5  13      267.38      242.45     21.53 o 
   3   5  13       14.70        8.64     10.68 o 
   4   5  13      192.15      203.96     16.42 o 
   5   5  13      560.40      556.62     23.81 o 
   6   5  13        0.01       -0.77     17.33 o 
   7   5  13       68.78       67.37     25.12 o 
   8   5  13        0.01      -21.56     22.72 o 
   9   5  13     1552.51     1652.70     68.98 o 
  10   5  13       63.22       27.36     27.87 o 
  11   5  13        2.20      -15.64     28.93 o 
  12   5  13       81.38       67.60     32.74 o 
  13   5  13       77.49       53.49     53.57 o 
 -14   6  13       43.84       83.60     40.60 o 
 -13   6  13        5.36       13.33     33.57 o 
 -12   6  13       79.47       29.51     21.78 o 
 -11   6  13      582.09      542.13     33.75 o 
 -10   6  13      485.80      455.07     30.59 o 
  -9   6  13        4.92        7.43     30.83 o 
  -8   6  13        4.49        2.17     33.21 o 
  -7   6  13    15191.09    17257.53    473.58 o 
  -6   6  13       31.13       32.57     16.15 o 
  -5   6  13       10.37       -7.64     14.90 o 
  -4   6  13        0.53        2.57     14.45 o 
  -3   6  13     2407.77     2400.36     77.50 o 
  -2   6  13       31.42       23.88     11.43 o 
  -1   6  13        9.64       16.03     11.07 o 
   0   6  13       63.41       85.52     14.17 o 
   1   6  13     8600.50    10011.89    227.94 o 
   2   6  13      660.41      618.00     30.71 o 
   3   6  13        0.01       -5.53     11.25 o 
   4   6  13       64.31       42.82     15.03 o 
   5   6  13      135.87      135.97     22.99 o 
   6   6  13      619.03      613.92     78.57 o 
   7   6  13       96.99       57.93     22.29 o 
   8   6  13       18.46       27.11     22.14 o 
   9   6  13      309.00      352.43     37.14 o 
  10   6  13      112.82      117.27     28.19 o 
  11   6  13        3.12       12.62     44.29 o 
  12   6  13        1.27      -45.95     47.14 o 
  13   6  13        1.43      -18.57     51.19 o 
 -14   7  13       23.79       18.33     42.14 o 
 -13   7  13        0.01      -11.51     33.33 o 
 -12   7  13       10.29       42.82     23.72 o 
 -11   7  13       43.25       56.04     22.33 o 
 -10   7  13       21.74        4.20     20.62 o 
  -9   7  13        0.72        8.49     20.62 o 
  -8   7  13      119.03      105.37     23.32 o 
  -7   7  13      396.83      438.74     29.50 o 
  -6   7  13       65.13       48.87     20.48 o 
  -5   7  13        2.20       -4.90     17.38 o 
  -4   7  13        7.40       -1.19     17.14 o 
  -3   7  13      173.30      186.99     22.68 o 
  -2   7  13       29.19       27.79     17.50 o 
  -1   7  13        3.65       -1.21     12.50 o 
   0   7  13      133.69      117.82     17.97 o 
   1   7  13      783.50      852.61     30.34 o 
   2   7  13       11.02        1.90     12.32 o 
   3   7  13        7.30       -9.10     12.85 o 
   4   7  13        3.38       -3.45     14.62 o 
   5   7  13      243.54      304.21     47.02 o 
   6   7  13       41.65       55.54     21.96 o 
   7   7  13        0.03      -10.25     20.15 o 
   8   7  13      117.43      121.14     25.15 o 
   9   7  13        0.17       -6.51     23.23 o 
  10   7  13        0.02        6.06     24.71 o 
  11   7  13        0.01      -12.19     36.91 o 
  12   7  13       19.78       35.88     29.52 o 
 -13   8  13       41.46       56.11     28.79 o 
 -12   8  13      174.10      260.71     33.90 o 
 -11   8  13       14.57       17.23     24.54 o 
 -10   8  13       24.49       29.03     22.75 o 
  -9   8  13        0.11      -29.77     19.85 o 
  -8   8  13       10.02        7.15     20.95 o 
  -7   8  13      705.51      753.30     39.90 o 
  -6   8  13      188.55      221.09     26.32 o 
  -5   8  13        9.21       -6.73     19.05 o 
  -4   8  13       71.29       94.14     20.71 o 
  -3   8  13      513.60      597.40     58.93 o 
  -2   8  13       96.74       83.53     23.69 o 
  -1   8  13        1.39      -18.66     12.68 o 
   0   8  13      218.70      226.74     37.56 o 
   1   8  13      269.29      282.44     22.22 o 
   2   8  13       14.20       -8.08     14.93 o 
   3   8  13       25.95       10.54     14.31 o 
   4   8  13        2.36        3.09     22.74 o 
   5   8  13      542.28      559.44     34.32 o 
   6   8  13       68.25       99.11     24.87 o 
   7   8  13      189.83      249.07     66.67 o 
   8   8  13        6.76        0.09     22.99 o 
   9   8  13        2.74       -0.15     22.99 o 
  10   8  13       53.03       51.92     27.46 o 
  11   8  13       15.86       19.47     28.39 o 
 -12   9  13      724.90      847.78     46.87 o 
 -11   9  13      286.97      374.99     38.04 o 
 -10   9  13      576.03      540.21     36.62 o 
  -9   9  13       43.36       39.07     23.13 o 
  -8   9  13      233.22      265.85     32.32 o 
  -7   9  13      105.24       58.69     24.41 o 
  -6   9  13       35.79       36.60     21.09 o 
  -5   9  13        7.16      -20.34     18.85 o 
  -4   9  13       81.98       63.96     20.37 o 
  -3   9  13        0.39       -4.67     16.74 o 
  -2   9  13      192.77      156.55     36.55 o 
  -1   9  13      214.46      149.46     23.32 o 
   0   9  13       82.79       82.92     25.63 o 
   1   9  13      806.25      831.96     32.24 o 
   2   9  13     1334.25     1256.18     58.10 o 
   3   9  13      930.95      869.38     33.93 o 
   4   9  13       28.04       28.25     23.42 o 
   5   9  13       52.42       46.86     32.02 o 
   6   9  13      176.98      237.22     48.69 o 
   7   9  13        2.20      -11.70     23.29 o 
   8   9  13       91.07      127.95     29.02 o 
   9   9  13      161.41      196.38     33.34 o 
  10   9  13      221.43      296.17    113.33 o 
 -11  10  13      806.19      857.19     47.71 o 
 -10  10  13      305.25      328.99     37.21 o 
  -9  10  13       12.70       16.82     31.19 o 
  -8  10  13       49.90       56.48     26.07 o 
  -7  10  13      201.80      190.50     32.11 o 
  -6  10  13     1103.64     1035.97     50.75 o 
  -5  10  13      374.80      448.84     38.30 o 
  -4  10  13       15.95       31.45     22.64 o 
  -3  10  13      660.84      629.32     36.16 o 
  -2  10  13       93.68       86.29     22.73 o 
  -1  10  13        1.00      -25.48     17.69 o 
   0  10  13       65.80       23.69     20.71 o 
   1  10  13      579.27      571.53     28.66 o 
   2  10  13      312.62      407.90     35.80 o 
   3  10  13      159.34      177.06     29.37 o 
   4  10  13      335.42      396.94     34.72 o 
   5  10  13     2776.61     2787.82    100.83 o 
   6  10  13     1592.73     1765.96     70.78 o 
   7  10  13      547.87      520.50     37.99 o 
   8  10  13      118.48      147.47     31.27 o 
   9  10  13        5.38       -3.83     27.70 o 
  -9  11  13      393.38      455.26     43.77 o 
  -8  11  13      103.57       92.10     29.29 o 
  -7  11  13       50.03        0.27     27.14 o 
  -6  11  13        1.00      -23.46     25.05 o 
  -5  11  13       83.56      114.70     29.49 o 
  -4  11  13      163.92      127.05     29.05 o 
  -3  11  13       11.65       -2.58     22.61 o 
  -2  11  13       46.05       39.84     23.13 o 
  -1  11  13        9.12      -31.17     20.78 o 
   0  11  13       80.28       48.85     23.49 o 
   1  11  13      292.27      362.58     54.52 o 
   2  11  13       55.46       44.02     20.30 o 
   3  11  13      280.19      391.01     39.82 o 
   4  11  13     1429.04     1419.47     61.46 o 
   5  11  13      639.85      645.35     53.81 o 
   6  11  13       86.03       76.51     28.93 o 
   7  11  13        8.69       18.94     32.50 o 
   8  11  13       58.61       56.32     31.81 o 
  -7  12  13        0.80        8.83     27.09 o 
  -6  12  13      147.60      118.72     33.52 o 
  -5  12  13      481.19      497.02     42.16 o 
  -4  12  13       29.78       20.05     25.81 o 
  -3  12  13        4.25        4.13     23.72 o 
  -2  12  13       44.74       51.61     26.17 o 
  -1  12  13       15.79       -6.21     23.26 o 
   0  12  13       25.73        8.97     25.21 o 
   1  12  13        7.17       37.28     26.54 o 
   2  12  13        7.24      -30.95     35.71 o 
   3  12  13       89.83      116.12     31.95 o 
   4  12  13       65.96       59.47     63.45 o 
   5  12  13       14.04       21.14     28.94 o 
  -3  13  13        0.01       35.70     28.96 o 
  -2  13  13       32.87       28.49     28.51 o 
  -1  13  13      213.79      326.74     63.57 o 
   0  13  13        5.69      -25.65     27.07 o 
   1  13  13        1.61       12.86     39.29 o 
   2  13  13        7.71      -40.24     38.33 o 
 -16   0  14        8.53        5.00     39.29 o 
 -15   0  14      493.71      535.48     53.33 o 
 -14   0  14       72.90      -20.24     30.00 o 
 -13   0  14       19.58      -42.50     28.33 o 
 -12   0  14       61.07       21.53     35.24 o 
 -11   0  14     1928.52     1892.22     66.45 o 
 -10   0  14     2385.68     2733.47     86.88 o 
  -9   0  14       78.13       91.21     38.93 o 
  -8   0  14        7.71        9.62     14.26 o 
  -7   0  14      297.29      283.20     19.63 o 
  -6   0  14    15722.25    18596.05    412.28 o 
  -5   0  14     1069.31     1135.07     31.54 o 
  -4   0  14        3.50        1.40      8.75 o 
  -3   0  14      805.21      841.76     24.50 o 
  -2   0  14       74.19      105.48     20.71 o 
  -1   0  14        1.00        0.29      5.67 o 
   0   0  14        6.51       -9.10     11.16 o 
   1   0  14      324.82      325.20     20.58 o 
   2   0  14      912.70     1050.16     48.21 o 
   3   0  14     1388.76     1456.68     77.38 o 
   4   0  14      170.37      202.38     35.71 o 
   5   0  14        0.08       20.00     23.33 o 
   6   0  14      793.96      803.58     59.29 o 
   7   0  14      371.11      380.96     43.33 o 
   8   0  14        6.34       15.48     28.57 o 
   9   0  14        1.13        0.24     30.71 o 
  10   0  14      579.21      658.34     59.52 o 
  11   0  14        2.90      -22.14     39.52 o 
  12   0  14       11.24      -22.62     46.19 o 
  13   0  14      188.92      257.86     60.24 o 
  14   0  14        6.02      -15.24     48.81 o 
 -16   1  14        2.39      -38.88     25.92 o 
 -15   1  14        9.41       17.67     23.94 o 
 -14   1  14      225.41      216.47     28.27 o 
 -13   1  14       68.89       55.23     21.80 o 
 -12   1  14       12.27       23.50     16.56 o 
 -11   1  14      250.07      263.63     32.96 o 
 -10   1  14      131.87      153.26     15.23 o 
  -9   1  14       88.04       75.12     12.27 o 
  -8   1  14        2.83       -2.03      9.52 o 
  -7   1  14      318.11      316.53     14.06 o 
  -6   1  14     1347.06     1506.44     31.48 o 
  -5   1  14      576.43      668.43     19.55 o 
  -4   1  14       27.94       21.48      5.76 o 
  -3   1  14       44.69       34.36      5.67 o 
  -2   1  14      290.79      329.55     12.38 o 
  -1   1  14        0.24       -5.38      5.45 o 
   0   1  14       34.14       37.97      8.42 o 
   1   1  14      947.83      905.98     29.70 o 
   2   1  14    12266.73    12910.02    290.08 o 
   3   1  14       20.53        4.29     21.67 o 
   4   1  14       24.62       34.29     18.18 o 
   5   1  14       28.20       44.12     39.76 o 
   6   1  14      622.91      742.63     38.97 o 
   7   1  14       47.22       29.82     21.36 o 
   8   1  14       41.94       25.00     23.91 o 
   9   1  14       15.42       -9.30     23.60 o 
  10   1  14        0.33      -13.63     24.83 o 
  11   1  14        0.13        0.54     25.05 o 
  12   1  14        9.39       22.66     29.95 o 
  13   1  14        0.08        4.73     33.42 o 
  14   1  14        1.83       10.71     37.11 o 
 -16   2  14        1.63       53.34     28.03 o 
 -15   2  14        2.18      -12.27     26.09 o 
 -14   2  14      617.33      550.78     36.53 o 
 -13   2  14        6.41        5.98     18.30 o 
 -12   2  14        0.89      -10.95     15.72 o 
 -11   2  14      466.59      434.96     19.66 o 
 -10   2  14       17.20       24.60     12.26 o 
  -9   2  14        4.40      -11.56     10.57 o 
  -8   2  14        0.17        0.52      8.19 o 
  -7   2  14        0.17        2.80      7.43 o 
  -6   2  14      187.93      202.12     13.20 o 
  -5   2  14      308.51      348.00     11.37 o 
  -4   2  14       21.87        9.27      7.00 o 
  -3   2  14      149.91      147.32     11.10 o 
  -2   2  14      491.92      512.67     19.33 o 
  -1   2  14      810.47      708.80     24.44 o 
   0   2  14       19.55       27.82     10.20 o 
   1   2  14       10.45        2.16      9.78 o 
   2   2  14       85.92       88.77     13.79 o 
   3   2  14     1932.69     2056.78    127.08 o 
   4   2  14      121.59      122.32     15.71 o 
   5   2  14      163.09      132.48     22.12 o 
   6   2  14       85.34       69.15     21.80 o 
   7   2  14       76.44       69.50     23.00 o 
   8   2  14      421.51      449.80     33.91 o 
   9   2  14        0.16      -23.50     23.23 o 
  10   2  14      290.99      258.83     34.34 o 
  11   2  14        2.96      -17.26     27.86 o 
  12   2  14        0.56      -39.35     26.23 o 
  13   2  14        8.39      -39.76     32.12 o 
  14   2  14       28.06       53.89     36.83 o 
 -15   3  14       69.30       42.49     26.21 o 
 -14   3  14       38.09       32.86     24.24 o 
 -13   3  14        9.20        4.83     17.54 o 
 -12   3  14        3.58       -8.43     15.97 o 
 -11   3  14     1176.88     1167.73     42.51 o 
 -10   3  14      718.87      661.57     23.55 o 
  -9   3  14       34.60       33.93     10.52 o 
  -8   3  14     3815.16     3689.29    149.61 o 
  -7   3  14      317.50      317.19     17.42 o 
  -6   3  14     1026.03     1059.15     40.48 o 
  -5   3  14      328.43      273.10     30.00 o 
  -4   3  14       87.97      106.26     19.77 o 
  -3   3  14      334.11      289.24     14.96 o 
  -2   3  14      172.51      169.34     17.50 o 
  -1   3  14      802.87      761.94     26.02 o 
   0   3  14     1181.83     1212.67     36.03 o 
   1   3  14       20.77        3.89      9.93 o 
   2   3  14      494.10      453.78     25.09 o 
   3   3  14      551.47      519.89     29.09 o 
   4   3  14        5.77        4.09     11.68 o 
   5   3  14        6.94       -9.00     12.18 o 
   6   3  14        5.06       14.06     19.76 o 
   7   3  14      226.41      262.53     31.28 o 
   8   3  14     1605.73     1545.03     63.71 o 
   9   3  14       61.41       69.28     29.76 o 
  10   3  14        4.49       31.61     26.43 o 
  11   3  14       18.37       19.51     29.21 o 
  12   3  14       60.89       40.96     31.31 o 
  13   3  14       22.25      -35.12     65.12 o 
  14   3  14       33.39       29.01     35.68 o 
 -15   4  14       15.15       20.95     38.81 o 
 -14   4  14       91.58       78.67     27.48 o 
 -13   4  14       88.86       55.91     29.29 o 
 -12   4  14       33.48       86.04     27.14 o 
 -11   4  14       31.37       44.78     25.95 o 
 -10   4  14        0.29       -7.96     17.44 o 
  -9   4  14     4253.54     4191.74    127.93 o 
  -8   4  14      226.79      275.25     24.20 o 
  -6   4  14      520.62      440.61     25.29 o 
  -5   4  14      797.04      754.10     48.81 o 
  -4   4  14        5.41       17.69     15.60 o 
  -3   4  14      159.92      166.49     32.62 o 
  -2   4  14      323.75      316.68     18.35 o 
  -1   4  14      141.40      123.52     13.99 o 
   0   4  14     4825.59     5443.02    128.24 o 
   1   4  14     4156.38     4149.82    100.73 o 
   2   4  14      137.63      122.30     19.49 o 
   3   4  14      751.42      767.30     30.94 o 
   4   4  14        8.22        9.45     14.40 o 
   5   4  14        0.45      -18.84     12.79 o 
   6   4  14      429.14      383.90     31.37 o 
   7   4  14      212.92      252.28     62.26 o 
   8   4  14     3204.63     3331.07    112.39 o 
   9   4  14      269.65      251.28     34.43 o 
  10   4  14       67.16       91.60     30.84 o 
  11   4  14       13.87      -18.76     29.12 o 
  12   4  14      177.91      224.20     39.53 o 
  13   4  14       25.46       11.97     32.72 o 
  14   4  14        0.50        2.19     38.98 o 
 -15   5  14      179.10      230.24     49.05 o 
 -14   5  14        0.23      -24.63     23.93 o 
 -13   5  14       26.10       -2.69     24.16 o 
 -12   5  14      132.13      172.25     27.15 o 
 -11   5  14      776.91      756.30     37.90 o 
 -10   5  14       58.00       57.80     33.93 o 
  -9   5  14      677.80      678.97    103.81 o 
  -8   5  14    35490.63    39635.88   1065.80 o 
  -7   5  14      371.99      367.43     26.51 o 
  -6   5  14      194.35      212.21     23.86 o 
  -5   5  14      383.38      316.45     43.69 o 
  -4   5  14      403.56      481.93     25.65 o 
  -3   5  14      179.03      167.92     19.56 o 
  -2   5  14       17.70       17.57     11.27 o 
  -1   5  14       50.43       44.56     11.82 o 
   0   5  14    10618.12    11626.66    262.51 o 
   1   5  14       18.89       23.47     17.20 o 
   2   5  14      146.04      143.08     23.85 o 
   3   5  14      133.03      131.01     28.33 o 
   4   5  14        8.65        0.62     12.30 o 
   5   5  14       17.04       -9.20     18.61 o 
   6   5  14       13.79      -11.36     16.94 o 
   7   5  14        9.03      -24.92     23.32 o 
   8   5  14     1408.22     1483.75     63.62 o 
   9   5  14       73.66       38.43     27.43 o 
  10   5  14       17.29       -3.14     43.33 o 
  11   5  14        6.28       43.33     31.56 o 
  12   5  14      104.35       44.32     32.97 o 
  13   5  14       15.05       12.28     36.42 o 
 -14   6  14        0.09       16.58     27.36 o 
 -13   6  14       46.92       52.86     38.10 o 
 -12   6  14      115.41       48.79     35.60 o 
 -11   6  14        0.61       -1.26     20.99 o 
 -10   6  14        0.11        1.93     23.69 o 
  -9   6  14     1276.98     1197.28     51.23 o 
  -8   6  14     5565.58     5955.83    176.84 o 
  -7   6  14        0.35       23.59     18.58 o 
  -6   6  14       24.12       37.09     17.71 o 
  -5   6  14       55.78       58.09     17.29 o 
  -4   6  14     3817.09     4318.56    129.59 o 
  -3   6  14        6.09        0.45     14.12 o 
  -2   6  14        1.02       10.53     12.46 o 
  -1   6  14       97.08      101.35     21.25 o 
   0   6  14       82.25      103.23     14.35 o 
   1   6  14      101.53       90.07     14.39 o 
   2   6  14        6.10        0.26     12.02 o 
   3   6  14      195.28      186.19     23.01 o 
   4   6  14      158.93      129.35     28.41 o 
   5   6  14       14.28       12.46     18.41 o 
   6   6  14       19.95       -4.48     19.71 o 
   7   6  14      182.69      165.89     33.33 o 
   8   6  14      166.05      195.75     40.36 o 
   9   6  14       39.48       21.08     31.55 o 
  10   6  14       20.15        2.96     25.81 o 
  11   6  14       12.61        6.43     45.00 o 
  12   6  14      317.06      422.39     71.43 o 
  13   6  14        2.00      -11.67     53.33 o 
 -13   7  14       47.93       64.29     39.76 o 
 -12   7  14     1350.44     1481.47     61.38 o 
 -11   7  14        7.07      -36.25     24.17 o 
 -10   7  14        1.20        6.61     20.58 o 
  -9   7  14       33.38       62.02     21.89 o 
  -8   7  14      204.32      316.47     52.14 o 
  -7   7  14     1005.20      987.67     43.84 o 
  -6   7  14       14.88       17.55     18.01 o 
  -5   7  14      219.36      181.00     23.82 o 
  -4   7  14     1730.27     1884.77     66.56 o 
  -3   7  14        3.84      -21.86     14.57 o 
  -2   7  14        9.32        8.89     15.25 o 
  -1   7  14       24.67       28.58     13.21 o 
   0   7  14      144.59      162.93     17.55 o 
   1   7  14        8.31       -3.52     20.38 o 
   2   7  14        0.00       -4.41     12.51 o 
   3   7  14      123.65      117.92     22.15 o 
   4   7  14      161.25      133.35     17.44 o 
   5   7  14      249.98      268.41     51.67 o 
   6   7  14       19.18       14.06     20.90 o 
   7   7  14      203.35      229.28     30.19 o 
   8   7  14        0.29       33.11     23.25 o 
   9   7  14       21.26        6.29     24.82 o 
  10   7  14        0.02        2.15     26.69 o 
  11   7  14       26.01       45.39     29.96 o 
  12   7  14      168.90      141.21     38.04 o 
 -12   8  14      338.81      397.75     52.38 o 
 -11   8  14        6.40       20.52     23.89 o 
 -10   8  14        0.20      -20.61     28.10 o 
  -9   8  14       17.09       17.56     20.36 o 
  -8   8  14       11.79       -5.03     20.24 o 
  -7   8  14       27.74       34.23     20.61 o 
  -6   8  14        0.24      -12.17     17.86 o 
  -5   8  14      936.00      787.35     72.98 o 
  -4   8  14     1195.82     1284.54     59.88 o 
  -3   8  14       71.92       51.01     19.10 o 
  -2   8  14        2.18      -16.12     15.16 o 
  -1   8  14       39.26       41.46     18.08 o 
   0   8  14     2912.26     3120.68     81.35 o 
   1   8  14       16.70      -10.92     13.81 o 
   2   8  14       14.27        0.21     13.19 o 
   3   8  14      102.99       80.38     17.24 o 
   4   8  14        1.37      -38.38     28.93 o 
   5   8  14      923.56      880.56     43.70 o 
   6   8  14        7.74      -12.79     21.08 o 
   7   8  14      171.48      194.27     31.28 o 
   8   8  14       31.07       13.24     25.15 o 
   9   8  14       16.56        3.93     25.99 o 
  10   8  14       21.27       15.96     26.86 o 
  11   8  14       10.39       11.43     30.38 o 
 -11   9  14       18.60       19.87     26.16 o 
 -10   9  14       81.55       82.62     27.74 o 
  -9   9  14        0.21      -22.11     23.23 o 
  -8   9  14      153.15      174.97     30.13 o 
  -7   9  14        1.27       -1.59     23.09 o 
  -6   9  14        8.48       12.87     20.45 o 
  -5   9  14        7.36      -18.20     22.50 o 
  -4   9  14      256.10      230.27     27.90 o 
  -3   9  14       64.88        8.08     19.32 o 
  -2   9  14       44.01       28.71     19.56 o 
  -1   9  14      187.54      226.09     69.88 o 
   0   9  14      123.24      113.29     21.55 o 
   1   9  14       45.03       24.06     15.72 o 
   3   9  14      693.56      710.26     30.90 o 
   4   9  14      841.37      865.78     44.10 o 
   5   9  14     1162.20     1270.65     74.41 o 
   6   9  14      923.95      986.04     48.85 o 
   7   9  14       74.38       44.15     34.76 o 
   8   9  14      120.20      124.95     31.45 o 
   9   9  14       15.16       12.05     45.36 o 
  10   9  14      135.28      194.11     37.56 o 
 -10  10  14      301.12      356.51     59.52 o 
  -9  10  14        0.94       13.56     25.42 o 
  -8  10  14        8.14       10.66     25.85 o 
  -7  10  14        0.02      -13.89     24.92 o 
  -6  10  14      296.89      349.83     36.26 o 
  -5  10  14      977.04      984.45     47.91 o 
  -4  10  14      161.30      164.62     28.57 o 
  -3  10  14      595.42      517.90     34.50 o 
  -2  10  14      507.00      417.07     30.98 o 
  -1  10  14       96.72       69.39     33.10 o 
   0  10  14      259.28      238.14     28.79 o 
   1  10  14      372.23      329.74     48.57 o 
   2  10  14      648.17      656.73     38.36 o 
   3  10  14      264.93      338.61     35.07 o 
   4  10  14     1312.75     1294.27     56.88 o 
   5  10  14     3516.76     3599.93    120.28 o 
   6  10  14     4329.36     4661.44    149.48 o 
   7  10  14       52.27       80.83     30.14 o 
   8  10  14      114.40      188.74     40.60 o 
   9  10  14        2.96       22.57     32.02 o 
  -8  11  14       19.09        0.42     27.42 o 
  -7  11  14      119.97       99.84     30.41 o 
  -6  11  14       20.20       37.32     27.14 o 
  -5  11  14        0.01      -15.95     23.48 o 
  -4  11  14      208.40      164.73     27.72 o 
  -3  11  14       18.38        7.89     24.50 o 
  -2  11  14      363.34      298.75     37.02 o 
  -1  11  14       13.82       -3.01     27.74 o 
   0  11  14       15.80        1.73     22.70 o 
   1  11  14      237.45      196.21     75.12 o 
   2  11  14      657.60      615.96     50.95 o 
   3  11  14      712.25      701.19     82.74 o 
   4  11  14     1669.33     1698.00     96.07 o 
   5  11  14      466.03      448.02     88.57 o 
   6  11  14      468.99      510.42     42.94 o 
   7  11  14        0.58      -25.95     42.26 o 
  -6  12  14      134.12      131.73    111.07 o 
  -5  12  14      184.21      130.78     31.41 o 
  -4  12  14       19.47       -5.92     25.43 o 
  -3  12  14        5.73       -6.14     25.16 o 
  -2  12  14       37.36       16.01     26.54 o 
  -1  12  14        2.07       -6.47     25.19 o 
   0  12  14        1.22      -37.33     25.48 o 
   1  12  14        0.48       -9.68     25.89 o 
   2  12  14      752.93      830.96     63.33 o 
   3  12  14       49.86      -23.33     35.95 o 
   4  12  14       82.97       93.98     39.88 o 
   5  12  14      134.35      145.13     34.00 o 
 -15   1  15        0.58       -5.07     23.76 o 
 -14   1  15      225.80      251.75     74.41 o 
 -13   1  15        3.37      -12.60     43.33 o 
 -12   1  15     1136.88     1093.09     38.35 o 
 -11   1  15     1717.78     1870.79     46.73 o 
 -10   1  15      178.85      174.60     16.01 o 
  -9   1  15        0.60        1.48     11.21 o 
  -8   1  15        7.12        6.06      9.79 o 
  -7   1  15     1563.96     1571.12     33.37 o 
  -6   1  15       69.78       73.11      8.84 o 
  -5   1  15        3.67        5.52      6.18 o 
  -4   1  15      927.59      979.47     20.05 o 
  -3   1  15      235.92      277.08      9.39 o 
  -2   1  15        0.17        0.61      6.24 o 
  -1   1  15        3.37        1.53      7.81 o 
   0   1  15      213.30      181.31     15.64 o 
   1   1  15       16.29       12.46     10.53 o 
   2   1  15      836.90      963.47     67.71 o 
   3   1  15       25.14        9.60     17.47 o 
   4   1  15       57.50       51.79     18.29 o 
   5   1  15      907.25     1027.66     46.27 o 
   6   1  15       56.12       54.58     21.48 o 
   7   1  15       26.35       24.58     21.09 o 
   8   1  15      249.01      319.47     34.60 o 
   9   1  15       13.27       25.28     24.55 o 
  10   1  15        3.86      -35.83     25.41 o 
  11   1  15        1.91      -38.18     26.77 o 
  12   1  15      145.32      133.93     33.96 o 
  13   1  15      109.54       90.64     35.10 o 
  14   1  15      102.44       80.66     37.90 o 
 -15   2  15      198.48      230.34     32.32 o 
 -14   2  15      159.90      169.78     78.69 o 
 -13   2  15       21.10       16.70     19.35 o 
 -12   2  15      273.34      290.29     25.03 o 
 -11   2  15     2808.92     2625.77     60.55 o 
 -10   2  15      205.76      240.92     17.95 o 
  -9   2  15        1.74       -7.72     11.07 o 
  -8   2  15        0.01       -3.66      8.39 o 
  -7   2  15      663.50      637.68     18.40 o 
  -6   2  15       40.11       22.07      7.95 o 
  -5   2  15      295.57      276.27     11.31 o 
  -4   2  15      582.64      546.91     26.66 o 
  -3   2  15      264.05      244.53     12.67 o 
  -2   2  15      752.89      810.86     26.59 o 
  -1   2  15      312.90      273.40     15.41 o 
   0   2  15       41.71       17.72     10.25 o 
   1   2  15      285.98      302.38     17.48 o 
   2   2  15       72.57       48.51     12.50 o 
   3   2  15        0.04       -7.49     11.11 o 
   4   2  15      418.38      405.42     21.23 o 
   5   2  15      985.14      934.34     43.59 o 
   6   2  15        0.14       23.85     31.07 o 
   7   2  15      112.02       80.44     25.12 o 
   8   2  15      729.22      794.20     73.45 o 
   9   2  15       71.45       39.46     24.10 o 
  10   2  15       20.45       25.50     28.00 o 
  11   2  15        3.63       20.07     29.41 o 
  12   2  15       27.85       42.10     32.74 o 
  13   2  15      141.88       82.59     39.00 o 
  14   2  15       15.24      -36.42     36.18 o 
 -15   3  15      164.04      132.42     30.62 o 
 -14   3  15      163.62      170.87     29.13 o 
 -13   3  15       80.57       62.24     21.46 o 
 -12   3  15        8.21       -3.55     17.00 o 
 -11   3  15      384.96      384.71     25.13 o 
 -10   3  15      130.87      151.17     21.93 o 
  -9   3  15        0.01       -9.37     10.22 o 
  -8   3  15     3552.51     3456.42     73.92 o 
  -7   3  15       79.31       79.37     13.85 o 
  -6   3  15      433.07      358.32     21.85 o 
  -5   3  15      187.73      140.00     28.57 o 
  -4   3  15      146.21      142.55     21.59 o 
  -3   3  15     1039.44      995.54     30.62 o 
  -2   3  15      440.77      441.55     18.94 o 
  -1   3  15      112.91      102.82     13.21 o 
   0   3  15      297.98      310.43     18.53 o 
   1   3  15      317.90      301.68     18.03 o 
   2   3  15      693.85      680.96     32.00 o 
   3   3  15      123.01       97.30     20.69 o 
   4   3  15        0.05       -7.93     11.91 o 
   5   3  15       96.05       87.02     15.60 o 
   6   3  15      129.86      138.20     25.76 o 
   7   3  15      621.99      603.80     37.61 o 
   8   3  15      858.58      886.30     46.47 o 
   9   3  15        1.91        9.62     25.15 o 
  10   3  15       33.54      -16.54     26.79 o 
  11   3  15       50.10       62.41     31.12 o 
  12   3  15       23.17       42.07     32.06 o 
  13   3  15      137.27      115.38     39.23 o 
 -15   4  15        1.50      -10.71     36.43 o 
 -14   4  15      180.94      220.25     31.51 o 
 -13   4  15       23.92       -5.33     25.04 o 
 -12   4  15       21.42       15.37     21.45 o 
 -11   4  15        0.04      -25.79     20.03 o 
 -10   4  15      155.02      126.18     17.60 o 
  -9   4  15     4199.07     4273.69    130.79 o 
  -8   4  15       71.46       47.75     29.52 o 
  -6   4  15      233.89      214.64     25.24 o 
  -5   4  15       62.03       71.01     15.68 o 
  -4   4  15      130.25      111.28     16.02 o 
  -3   4  15       17.63        3.03     10.62 o 
  -2   4  15      199.39      229.60     21.06 o 
  -1   4  15       47.60       51.11     12.11 o 
   0   4  15     1151.04     1127.39     35.62 o 
   1   4  15     1815.13     1757.87     49.57 o 
   2   4  15        1.26        5.33     11.52 o 
   3   4  15      363.46      398.18     25.93 o 
   4   4  15       58.66       41.07     41.55 o 
   5   4  15        0.14       -2.87     14.02 o 
   6   4  15      172.60      201.59     28.77 o 
   7   4  15     1131.14     1304.41     57.58 o 
   8   4  15      120.02       65.75     26.09 o 
   9   4  15        6.55        2.09     24.61 o 
  10   4  15       57.03       53.18     27.42 o 
  11   4  15        0.20        7.63     29.60 o 
  12   4  15      100.39       79.92     34.26 o 
  13   4  15      108.88       99.79     38.01 o 
 -14   5  15       52.25       78.16     45.24 o 
 -13   5  15        6.21       -4.52     32.14 o 
 -12   5  15       71.33       48.73     24.34 o 
 -11   5  15       43.83       74.52     32.38 o 
 -10   5  15      867.77      806.01     54.05 o 
  -9   5  15      255.47      213.09    128.10 o 
  -8   5  15     1826.91     1796.18     91.91 o 
  -7   5  15       38.59       19.02     22.38 o 
  -6   5  15     2874.83     3042.69    105.36 o 
  -5   5  15       28.89       37.69     16.13 o 
  -4   5  15       49.24       34.63     14.45 o 
  -3   5  15       36.56       40.16     15.30 o 
  -2   5  15       96.52       88.58     13.63 o 
  -1   5  15      315.25      346.35     18.70 o 
   0   5  15      758.47      754.81     28.20 o 
   1   5  15      309.34      310.27     19.10 o 
   2   5  15      834.77      832.22     30.39 o 
   3   5  15       10.16        5.85     12.49 o 
   4   5  15       71.43       46.03     13.91 o 
   5   5  15        7.74        6.85     13.87 o 
   6   5  15       56.71       42.69     21.16 o 
   7   5  15       14.72       -6.43     33.10 o 
   8   5  15      169.82      122.84     30.97 o 
   9   5  15       53.83       78.73     30.37 o 
  10   5  15       25.01       16.39     45.36 o 
  11   5  15       47.60       45.52     32.17 o 
  12   5  15        9.42        9.87     32.15 o 
  13   5  15        4.44       40.01     37.53 o 
 -14   6  15      251.16      363.83     90.72 o 
 -13   6  15       74.45       66.79     27.11 o 
 -12   6  15       32.32       48.33     35.24 o 
 -11   6  15        1.05      -16.86     29.76 o 
 -10   6  15       49.82       57.29     21.96 o 
  -9   6  15     3006.38     3008.21    100.15 o 
  -8   6  15        4.41      -11.29     19.86 o 
  -7   6  15        0.41      -11.46     18.24 o 
  -6   6  15      475.95      506.79     30.83 o 
  -5   6  15      336.00      363.38     27.67 o 
  -4   6  15       32.54       11.58     15.32 o 
  -3   6  15        0.14       -1.20     14.45 o 
  -2   6  15      163.41      142.16     19.39 o 
  -1   6  15      240.56      251.55     18.58 o 
   0   6  15       12.28        8.71     12.88 o 
   1   6  15       24.44       27.81     14.04 o 
   2   6  15       95.76       81.02     16.82 o 
   3   6  15      295.40      314.30     20.17 o 
   4   6  15       12.00        7.28     13.26 o 
   5   6  15        2.00      -17.00     18.51 o 
   6   6  15      131.63      113.88     22.98 o 
   7   6  15       40.00       16.63     22.50 o 
   8   6  15       83.05       62.89     23.29 o 
   9   6  15       45.39       43.41     25.90 o 
  10   6  15      118.01      134.77     31.11 o 
  11   6  15       33.93        6.43     48.81 o 
  12   6  15        7.47      -27.14     49.52 o 
 -13   7  15       44.22       55.48     42.38 o 
 -12   7  15       67.59       41.96     25.12 o 
 -11   7  15        1.98       -1.56     22.42 o 
 -10   7  15       24.64       33.34     22.64 o 
  -9   7  15     1427.60     1544.08     62.03 o 
  -8   7  15      214.89      235.79     40.48 o 
  -7   7  15        1.49      -24.60     18.46 o 
  -6   7  15        8.71       19.91     18.43 o 
  -5   7  15      875.01      940.83     42.68 o 
  -4   7  15        8.53      -12.49     14.68 o 
  -3   7  15        0.05        2.26     15.80 o 
  -2   7  15        2.04      -10.21     15.95 o 
  -1   7  15     1650.99     1725.06     61.03 o 
   0   7  15       88.39       90.36     16.04 o 
   1   7  15        0.05       -7.41     14.79 o 
   2   7  15       24.04        6.29     14.34 o 
   3   7  15      662.05      729.24     29.59 o 
   4   7  15       96.14      104.02     27.28 o 
   5   7  15       18.71        8.31     19.07 o 
   6   7  15        0.00      -28.18     20.48 o 
   7   7  15       21.40       28.15     23.48 o 
   8   7  15      145.24      170.09     28.66 o 
   9   7  15        2.47       28.81     27.22 o 
  10   7  15       15.69      -40.62     27.08 o 
  11   7  15        1.02      -27.72     31.18 o 
 -12   8  15        0.00      -16.03     28.57 o 
 -11   8  15        6.96       15.98     23.26 o 
 -10   8  15        2.28        3.05     22.06 o 
  -9   8  15        1.11       15.40     23.69 o 
  -8   8  15        1.00        4.17     22.72 o 
  -7   8  15        1.61        3.41     20.22 o 
  -6   8  15       61.15       44.47     21.59 o 
  -5   8  15     1288.97     1266.07     52.90 o 
  -4   8  15      501.38      479.19     30.38 o 
  -3   8  15       60.90       44.31     19.00 o 
  -2   8  15       57.82       46.62     18.41 o 
  -1   8  15      166.40      215.62     25.00 o 
   0   8  15      165.70      151.45     18.72 o 
   1   8  15        0.52        7.76     14.45 o 
   2   8  15        9.12        9.83     14.87 o 
   3   8  15       54.09       74.55     28.35 o 
   4   8  15      243.02      279.57     32.62 o 
   5   8  15      509.94      532.87     65.24 o 
   6   8  15        1.52       17.84     23.90 o 
   7   8  15       83.36      142.28     28.76 o 
   8   8  15        0.02      -18.16     24.36 o 
   9   8  15        5.65      -34.31     29.64 o 
  10   8  15       80.08       95.78     32.68 o 
 -11   9  15        1.71        1.17     26.65 o 
 -10   9  15       22.55        8.60     25.40 o 
  -9   9  15        1.90       -3.98     24.32 o 
  -8   9  15        2.00        3.06     23.20 o 
  -7   9  15        0.01       -9.73     22.89 o 
  -6   9  15       11.21       18.95     22.42 o 
  -5   9  15       15.92        6.98     21.55 o 
  -4   9  15      104.39       50.39     30.36 o 
  -3   9  15       83.27       54.91     21.30 o 
  -2   9  15       29.22       29.04     20.19 o 
  -1   9  15      244.08      296.16     29.73 o 
   0   9  15       85.36       58.83     35.12 o 
   1   9  15        6.88      -16.15     15.65 o 
   2   9  15     1063.89      955.00     44.99 o 
   3   9  15      185.60      215.98     30.65 o 
   4   9  15      320.20      374.02     37.13 o 
   5   9  15     2692.57     2929.81    101.59 o 
   6   9  15     1626.62     1686.15     68.66 o 
   7   9  15       48.75       42.14     26.90 o 
   8   9  15       30.20       11.14     28.62 o 
   9   9  15        2.01      -14.97     27.83 o 
 -10  10  15      223.88      266.31     37.21 o 
  -9  10  15        6.97       18.19     28.12 o 
  -8  10  15        0.04       -6.93     31.07 o 
  -7  10  15       25.38       40.20     27.39 o 
  -6  10  15      155.62      128.10     28.25 o 
  -5  10  15      959.81      984.23     48.87 o 
  -4  10  15       28.57       42.91     23.65 o 
  -3  10  15     1691.03     1494.19     74.64 o 
  -2  10  15      419.40      387.31     34.88 o 
  -1  10  15        6.19       14.58     22.14 o 
   0  10  15      301.56      284.76     30.21 o 
   1  10  15      194.45      200.59     26.76 o 
   2  10  15      331.18      347.66     35.57 o 
   3  10  15      295.91      351.31     37.30 o 
   4  10  15      211.72      261.64     35.34 o 
   5  10  15     6894.58     7106.19    214.45 o 
   6  10  15      795.31      923.68     49.88 o 
   7  10  15        3.49       -4.96     33.45 o 
   8  10  15      133.23      193.11     50.48 o 
  -8  11  15      281.84      382.57     42.68 o 
  -7  11  15       37.56       39.00     29.73 o 
  -6  11  15       82.88      124.56     61.31 o 
  -5  11  15       96.44       71.75     28.92 o 
  -4  11  15      862.67      794.26     50.71 o 
  -3  11  15       92.73       61.07     25.93 o 
  -2  11  15       31.23       -7.72     38.33 o 
  -1  11  15        3.89        4.56     23.20 o 
   0  11  15       43.88       11.75     22.97 o 
   1  11  15      636.06      600.71     36.52 o 
   2  11  15      308.31      339.53     49.29 o 
   3  11  15      901.77      869.79     47.83 o 
   4  11  15     2736.08     2657.08     96.85 o 
   5  11  15      188.54      228.89     35.27 o 
   6  11  15        0.33        9.56     71.19 o 
  -5  12  15       20.80        1.52     28.92 o 
  -4  12  15        9.03       48.34     28.08 o 
  -3  12  15       43.87       79.83     30.30 o 
  -2  12  15       15.09      -13.13     25.72 o 
  -1  12  15        0.00       -4.97     59.88 o 
   0  12  15        0.50      -17.11     32.26 o 
   1  12  15       32.33       26.19     37.62 o 
   2  12  15      122.61      133.81     41.67 o 
   3  12  15       87.91       87.62     39.29 o 
   4  12  15      898.62      962.15     52.73 o 
 -15   0  16      210.87      235.24     46.91 o 
 -14   0  16       40.22      -27.14     33.33 o 
 -13   0  16      162.27       74.52     32.14 o 
 -12   0  16      550.08      496.28     32.57 o 
 -11   0  16     2295.40     2316.28     78.36 o 
 -10   0  16       72.13       83.91     19.38 o 
  -9   0  16       47.99       12.15     21.43 o 
  -8   0  16       82.47       68.20     16.77 o 
  -7   0  16      137.17      116.76     17.96 o 
  -6   0  16       10.81       13.14      9.03 o 
  -5   0  16      775.79      766.79     24.35 o 
  -4   0  16     2762.83     2956.74     74.98 o 
  -3   0  16      492.19      499.90     23.91 o 
  -2   0  16       10.16       -8.11     21.19 o 
  -1   0  16      219.32      248.45     18.16 o 
   0   0  16     1239.43     1183.37     44.53 o 
   1   0  16      229.47      203.88     21.79 o 
   2   0  16        5.53       -4.05     22.62 o 
   3   0  16        0.84        6.19     21.19 o 
   4   0  16     1167.22     1124.54     67.62 o 
   5   0  16     1001.53     1043.58     67.62 o 
   6   0  16       80.11       84.76     31.43 o 
   7   0  16       66.89       72.14     32.86 o 
   8   0  16       15.21       60.72     40.71 o 
   9   0  16       38.36       53.33     38.81 o 
  10   0  16        3.28      -21.67     37.14 o 
  11   0  16       21.15      -11.43     42.38 o 
  12   0  16       24.83       16.43     45.71 o 
  13   0  16       42.05       -9.52     49.05 o 
 -15   1  16       15.90       26.97     27.53 o 
 -14   1  16        1.46       18.88     24.58 o 
 -13   1  16      143.13      108.24     31.69 o 
 -12   1  16        4.07        7.75     17.41 o 
 -11   1  16      121.69      135.40     16.66 o 
 -10   1  16        3.80        2.64     12.66 o 
  -9   1  16      164.75      121.61     34.57 o 
  -8   1  16       12.45       12.76     10.80 o 
  -7   1  16        0.00       -4.62      8.40 o 
  -6   1  16        0.50       -1.39      7.82 o 
  -5   1  16        0.08       -4.27      6.45 o 
  -4   1  16      553.42      612.91     14.89 o 
  -3   1  16      318.76      333.33     11.78 o 
  -2   1  16       23.14       16.03      8.88 o 
  -1   1  16       68.95       57.33      9.48 o 
   0   1  16      566.84      560.89     19.73 o 
   1   1  16      190.75      168.88     16.32 o 
   2   1  16        5.55        6.83     11.87 o 
   3   1  16       10.72        5.15     13.22 o 
   4   1  16      572.68      543.68     32.57 o 
   5   1  16      638.23      595.41     35.08 o 
   6   1  16       54.98       40.25     24.17 o 
   7   1  16      114.84      103.87     27.10 o 
   8   1  16      483.92      515.87     36.79 o 
   9   1  16        0.30        5.25     25.15 o 
  10   1  16        0.38      -19.70     27.17 o 
  11   1  16       11.30        3.89     28.28 o 
  12   1  16       61.55       91.54     50.71 o 
  13   1  16      106.81       80.60     34.94 o 
 -15   2  16      445.53      475.01     41.00 o 
 -14   2  16        7.40        0.07     24.32 o 
 -13   2  16      248.99      233.73     51.83 o 
 -12   2  16      359.00      280.27     25.11 o 
 -11   2  16      593.71      584.10     24.01 o 
 -10   2  16        0.00       -6.76     12.63 o 
  -9   2  16      116.48      101.51     19.66 o 
  -8   2  16        3.68       21.95     10.84 o 
  -7   2  16      242.32      216.68     12.81 o 
  -6   2  16        2.37       -2.54      8.17 o 
  -5   2  16      937.40      873.40     24.61 o 
  -4   2  16     3939.39     4155.52     96.16 o 
  -3   2  16     1644.91     1616.85     38.77 o 
  -2   2  16      251.77      243.03     15.07 o 
  -1   2  16      299.64      236.63     14.90 o 
   0   2  16      137.64      134.40     18.60 o 
   1   2  16       12.04       13.41     11.71 o 
   2   2  16       72.67       43.56     13.24 o 
   3   2  16      208.14      274.41     20.11 o 
   4   2  16      277.35      279.80     29.46 o 
   5   2  16       63.46       33.13     20.70 o 
   6   2  16       11.83        2.90     22.46 o 
   7   2  16        5.41        6.40     28.81 o 
   8   2  16     1115.39     1180.41     55.79 o 
   9   2  16       19.43        3.33     26.73 o 
  10   2  16        0.08      -34.08     37.38 o 
  11   2  16        5.10       23.17     31.28 o 
  12   2  16        4.69       -4.27     32.97 o 
  13   2  16       33.65       38.93     35.91 o 
 -15   3  16      198.42      187.47     81.79 o 
 -14   3  16        0.52       26.24     23.86 o 
 -13   3  16      542.69      540.35     29.29 o 
 -12   3  16        0.29        6.93     18.19 o 
 -11   3  16       23.85       39.88     16.66 o 
 -10   3  16      305.95      368.36     21.00 o 
  -9   3  16       48.88       40.30     15.83 o 
  -8   3  16     1199.37     1127.94     36.96 o 
  -7   3  16       25.49       26.20     12.82 o 
  -6   3  16       37.30       54.27     27.26 o 
  -4   3  16      398.75      396.32     22.78 o 
  -3   3  16     1183.34     1170.38     46.78 o 
  -2   3  16      233.25      220.36     16.16 o 
  -1   3  16      328.75      285.82     15.97 o 
   0   3  16        1.28       -3.20     10.79 o 
   1   3  16      164.88      117.00     17.43 o 
   2   3  16      437.40      457.66     27.12 o 
   3   3  16        0.37      -17.89     12.44 o 
   4   3  16       73.88       36.34     13.52 o 
   5   3  16       34.39       45.58     15.25 o 
   6   3  16       40.44       46.14     23.12 o 
   7   3  16      743.90      711.78     40.90 o 
   8   3  16       73.30      112.67     30.39 o 
   9   3  16       16.42       -3.88     26.60 o 
  10   3  16       65.61       73.67     30.98 o 
  11   3  16       91.95       85.21     30.89 o 
  12   3  16       56.79       23.99     32.98 o 
  13   3  16        0.43      -46.85     35.14 o 
 -14   4  16      112.41      214.61     35.19 o 
 -13   4  16        0.24       33.31     24.57 o 
 -12   4  16        0.67       12.21     22.78 o 
 -11   4  16        7.79       -5.62     20.03 o 
 -10   4  16      109.79       99.95     24.64 o 
  -9   4  16     1683.27     1670.04     75.95 o 
  -8   4  16       25.73       -8.54     17.78 o 
  -6   4  16      123.12      116.16     19.56 o 
  -5   4  16      294.71      307.54     22.77 o 
  -4   4  16       78.74       47.33     15.03 o 
  -3   4  16        0.99      -13.49     12.35 o 
  -2   4  16       91.92       99.88     24.44 o 
  -1   4  16      257.72      289.70     17.45 o 
   0   4  16      127.25      104.82     14.82 o 
   1   4  16     2471.04     2467.53     65.41 o 
   2   4  16       62.34       77.07     15.09 o 
   3   4  16      106.17      121.40     20.88 o 
   4   4  16       40.30       26.91     24.05 o 
   5   4  16       10.89       -4.31     14.32 o 
   6   4  16       79.34       74.59     24.57 o 
   7   4  16      130.30      158.46     29.19 o 
   8   4  16        0.03        3.46     24.64 o 
   9   4  16        8.67      -11.65     26.42 o 
  10   4  16       18.84       25.34     29.46 o 
  11   4  16       35.40        5.27     34.05 o 
  12   4  16       76.08       90.90     33.33 o 
  13   4  16       62.07       52.47     34.85 o 
 -14   5  16      395.91      523.87     38.88 o 
 -13   5  16       17.17      -11.62     25.53 o 
 -12   5  16        0.42      -13.55     23.22 o 
 -11   5  16      126.57      135.72     38.33 o 
 -10   5  16      682.10      688.61     37.17 o 
  -8   5  16      118.22      142.54     61.55 o 
  -7   5  16       37.26       89.27     26.19 o 
  -6   5  16     4459.62     4887.18    145.61 o 
  -5   5  16      661.03      645.61     35.24 o 
  -4   5  16       10.48       24.63     15.67 o 
  -3   5  16       64.13       59.27     15.76 o 
  -2   5  16       11.41        9.30     11.89 o 
  -1   5  16       38.62       28.33     12.71 o 
   0   5  16       86.91       68.62     14.54 o 
   1   5  16      371.50      395.92     21.04 o 
   2   5  16     1199.69     1258.33     39.85 o 
   3   5  16       34.53       10.68     12.52 o 
   4   5  16       13.60       18.54     13.43 o 
   5   5  16       31.92       28.06     14.24 o 
   6   5  16      208.31      241.02     29.79 o 
   7   5  16       15.16       44.52     37.14 o 
   8   5  16       67.12       21.01     33.81 o 
   9   5  16       52.22       38.53     26.95 o 
  10   5  16       93.35       33.33     32.16 o 
  11   5  16        0.21      -25.63     29.88 o 
  12   5  16        2.91       16.42     35.18 o 
 -13   6  16      160.61      219.21     34.51 o 
 -12   6  16        1.23       22.14     34.76 o 
 -11   6  16       16.32       -7.23     20.24 o 
 -10   6  16       61.21       49.32     24.01 o 
  -9   6  16       73.50       13.57     33.21 o 
  -8   6  16        2.92      -15.89     24.05 o 
  -7   6  16     1505.13     1586.31    103.69 o 
  -6   6  16       40.47       43.64     19.49 o 
  -5   6  16      539.18      539.44     31.15 o 
  -4   6  16       13.17        5.52     15.97 o 
  -3   6  16       51.42       50.12     17.56 o 
  -2   6  16      892.89      977.87     40.83 o 
  -1   6  16       20.05       26.63     13.61 o 
   0   6  16        0.00        3.52     13.49 o 
   1   6  16     1046.22     1007.10     34.97 o 
   2   6  16     2638.55     2875.79     76.11 o 
   3   6  16       55.69       38.33     16.95 o 
   4   6  16        0.80      -19.25     14.35 o 
   5   6  16       12.53       -2.21     22.14 o 
   6   6  16        4.44      -24.95     30.36 o 
   7   6  16       45.93       78.68     24.23 o 
   8   6  16       34.56       52.07     26.29 o 
   9   6  16      242.09      251.13     35.18 o 
  10   6  16     1091.73     1149.00     72.26 o 
  11   6  16        2.47      -10.36     29.73 o 
  12   6  16        5.79       -8.81     51.91 o 
 -13   7  16      171.92      215.72     51.43 o 
 -12   7  16        4.19        4.29     37.38 o 
 -11   7  16      242.36      251.86     36.43 o 
 -10   7  16       22.66       26.53     22.30 o 
  -9   7  16      150.20      196.30     29.18 o 
  -8   7  16        0.02       -3.16     20.52 o 
  -7   7  16       85.31       46.18     27.26 o 
  -6   7  16     5931.52     6516.54    192.04 o 
  -5   7  16       19.95       20.96     17.66 o 
  -4   7  16        0.56        0.86     18.18 o 
  -3   7  16        4.94        3.07     15.97 o 
  -2   7  16        2.20      -16.05     15.93 o 
  -1   7  16       72.09       35.12     17.68 o 
   0   7  16        1.36       -6.81     14.54 o 
   1   7  16       58.23       58.10     16.60 o 
   2   7  16        6.76        5.99     14.61 o 
   3   7  16       18.48        3.36     19.52 o 
   4   7  16       19.03        6.46     15.74 o 
   5   7  16      168.74      210.92     29.19 o 
   6   7  16       78.96      109.56     25.89 o 
   7   7  16        0.02       10.18     21.78 o 
   8   7  16        1.01        8.84     25.06 o 
   9   7  16      118.10      131.09     31.15 o 
  10   7  16        1.66       19.42     30.09 o 
  11   7  16        4.56      -41.52     31.33 o 
 -12   8  16        0.37      -11.96     30.60 o 
 -11   8  16       77.91       35.51     25.58 o 
 -10   8  16       33.82       53.42     32.02 o 
  -9   8  16        0.92      -23.80     25.19 o 
  -8   8  16        0.28      -25.74     22.46 o 
  -7   8  16       40.74       20.37     21.35 o 
  -6   8  16      143.39      130.31     25.35 o 
  -5   8  16        8.77       -0.40     19.11 o 
  -4   8  16       27.83       29.49     18.65 o 
  -3   8  16       84.75       34.72     19.42 o 
  -2   8  16      235.64      294.96     49.64 o 
  -1   8  16       36.35       15.19     17.58 o 
   0   8  16       36.68       16.26     17.92 o 
   1   8  16       96.64       92.77     19.12 o 
   2   8  16        1.87       11.24     16.31 o 
   3   8  16       14.47        9.67     15.24 o 
   4   8  16      180.19      209.37     55.24 o 
   5   8  16     1835.18     1952.32     75.05 o 
   6   8  16      247.31      364.35     37.40 o 
   7   8  16       35.99       22.38     28.45 o 
   8   8  16        5.13      -33.27     26.43 o 
   9   8  16       60.73       53.97     30.36 o 
  10   8  16      285.04      397.35     39.16 o 
 -10   9  16       97.32       97.74     28.98 o 
  -9   9  16       12.67       36.05     26.71 o 
  -8   9  16        2.09        5.07     27.02 o 
  -7   9  16       35.75       22.57     23.46 o 
  -6   9  16      199.32      153.20     28.25 o 
  -5   9  16       74.68       49.18     23.15 o 
  -4   9  16      182.73      149.79     24.84 o 
  -3   9  16      155.12       91.19     23.05 o 
  -2   9  16        4.95       -2.50     20.12 o 
  -1   9  16       23.84        2.10     19.74 o 
   0   9  16        9.88        9.62     17.99 o 
   1   9  16       66.19       62.83     21.19 o 
   2   9  16     1413.24     1237.27     53.29 o 
   3   9  16       24.71       21.47     56.31 o 
   4   9  16      717.27      731.92     42.16 o 
   5   9  16     2493.77     2731.17     96.91 o 
   6   9  16     1453.58     1487.03     67.86 o 
   7   9  16      327.61      486.22     44.27 o 
   8   9  16       35.59       24.65     51.43 o 
   9   9  16       22.09       14.73     29.90 o 
  -9  10  16       84.62       57.56     29.26 o 
  -8  10  16       11.41       30.27     27.70 o 
  -7  10  16        8.00       34.87     27.10 o 
  -6  10  16      198.47      197.21     30.18 o 
  -5  10  16      596.01      659.96     42.50 o 
  -4  10  16       38.23       34.97     23.54 o 
  -3  10  16     1260.20     1045.81     49.47 o 
  -2  10  16      327.36      298.45     32.22 o 
  -1  10  16       42.09       -1.13     20.99 o 
   0  10  16       75.14       44.08     25.12 o 
   1  10  16      143.73      163.10     29.52 o 
   2  10  16        4.34       -3.94     20.39 o 
   3  10  16       23.30      -10.44     29.41 o 
   4  10  16       24.98       34.07     27.62 o 
   5  10  16     2528.95     2445.51     91.16 o 
   6  10  16      152.99      230.29     41.19 o 
   7  10  16      165.54      243.75     36.95 o 
  -7  11  16      191.02      226.21     37.26 o 
  -6  11  16        2.07        4.49     26.99 o 
  -5  11  16      783.27      726.16     43.54 o 
  -4  11  16     1810.21     1634.64     68.20 o 
  -3  11  16      104.61       68.85     26.94 o 
  -2  11  16        0.34        4.12     24.46 o 
  -1  11  16      127.73      125.14     33.69 o 
   0  11  16       71.19       71.02     25.62 o 
   1  11  16       48.13       59.72     34.05 o 
   2  11  16      240.92      282.86     45.95 o 
   3  11  16      960.54      915.73     64.52 o 
   4  11  16     2068.16     2101.74     84.88 o 
   5  11  16      884.09      856.74     49.77 o 
  -4  12  16       13.25        3.41     27.39 o 
  -3  12  16       66.61       42.38     47.50 o 
  -2  12  16        1.95      -11.97     33.33 o 
  -1  12  16       54.57       38.69     41.07 o 
   0  12  16        1.15       17.48     27.31 o 
   1  12  16       30.57       -3.81     35.48 o 
   2  12  16       38.27       43.57     39.76 o 
 -15   1  17        0.52      -27.54     27.68 o 
 -14   1  17        1.35      -13.06     25.95 o 
 -13   1  17       41.73       49.84     21.03 o 
 -12   1  17      539.07      546.04     24.04 o 
 -11   1  17       62.03       71.46     16.56 o 
 -10   1  17       59.74       39.27     16.29 o 
  -9   1  17      171.34      146.15     43.61 o 
  -8   1  17       29.51       26.29     12.33 o 
  -7   1  17       13.10        2.36     10.66 o 
  -6   1  17       63.44       53.05      9.01 o 
  -5   1  17       11.28        6.26      7.69 o 
  -4   1  17       18.37        5.39      9.10 o 
  -3   1  17       10.09       17.13      8.88 o 
  -2   1  17        3.82        0.86      9.07 o 
  -1   1  17      122.57       99.90     11.99 o 
   0   1  17       11.83       13.59     12.03 o 
   1   1  17        0.52       -6.90     11.53 o 
   2   1  17       40.88       24.66     13.01 o 
   3   1  17     2346.68     2399.31     65.46 o 
   4   1  17        2.72       10.09     19.61 o 
   5   1  17       19.26       15.52     19.46 o 
   6   1  17       64.70       62.96     25.17 o 
   7   1  17     2182.98     2060.23     90.48 o 
   8   1  17        2.32       13.80     25.65 o 
   9   1  17        2.02       22.36     25.93 o 
  10   1  17        0.42       -1.89     28.33 o 
  11   1  17       72.49      100.35     32.52 o 
  12   1  17        3.22       -0.38     31.64 o 
  13   1  17        2.75      -13.47     47.26 o 
 -15   2  17       26.21       25.37     29.17 o 
 -14   2  17      115.85      107.74     27.19 o 
 -13   2  17      191.95      203.41     26.06 o 
 -12   2  17       90.42       63.41     19.42 o 
 -11   2  17        0.29       -4.54     14.44 o 
 -10   2  17      231.66      257.44     29.80 o 
  -9   2  17       43.23       29.83     13.06 o 
  -8   2  17        5.66        2.98     11.35 o 
  -7   2  17       58.20       51.40     10.26 o 
  -6   2  17       25.93       13.38      8.88 o 
  -5   2  17       12.65        8.75      9.30 o 
  -4   2  17     1905.51     2030.90     54.23 o 
  -3   2  17      228.57      241.70     15.88 o 
  -2   2  17      652.53      657.95     24.45 o 
  -1   2  17        0.69        5.13     10.79 o 
   0   2  17      151.97      137.61     14.99 o 
   1   2  17       30.51       28.31     13.75 o 
   2   2  17      147.20      182.96     18.26 o 
   3   2  17      122.97      126.99     22.37 o 
   4   2  17        2.85       15.64     14.30 o 
   5   2  17       28.33       26.92     21.25 o 
   6   2  17      128.51      148.79     28.21 o 
   7   2  17      169.21      268.93     68.45 o 
   8   2  17       48.66       46.01     26.41 o 
   9   2  17        0.68        4.96     25.29 o 
  10   2  17        0.03      -24.76     28.15 o 
  11   2  17       56.66       60.49     32.69 o 
  12   2  17       33.28       -8.56     33.50 o 
  13   2  17       17.58       73.03     38.36 o 
 -14   3  17      191.20      193.52     25.95 o 
 -13   3  17      478.77      472.63     27.95 o 
 -12   3  17      183.13      178.70     31.51 o 
 -11   3  17        0.28      -18.58     16.72 o 
 -10   3  17      303.39      326.45     20.32 o 
  -9   3  17       13.32       10.26     12.75 o 
  -8   3  17        0.08       -8.63     11.37 o 
  -7   3  17      186.37      173.88     17.32 o 
  -6   3  17       13.81       14.98     14.19 o 
  -5   3  17      149.52       46.62     53.93 o 
  -4   3  17     1621.99     1774.74     60.72 o 
  -3   3  17      629.92      629.03     23.96 o 
  -2   3  17      464.70      441.24     20.13 o 
  -1   3  17       80.80       56.74     15.14 o 
   0   3  17        0.01       -5.88     11.39 o 
   1   3  17      136.69      111.08     15.24 o 
   2   3  17      139.97      149.49     28.89 o 
   3   3  17       68.81       64.88     16.35 o 
   4   3  17      424.92      352.51     27.64 o 
   5   3  17       10.10       11.46     15.25 o 
   6   3  17        3.86        3.00     23.65 o 
   7   3  17      866.44      826.72     45.87 o 
   8   3  17      169.26      153.20     30.09 o 
   9   3  17       72.50       75.49     29.28 o 
  10   3  17       20.55       14.34     29.36 o 
  11   3  17       58.38       36.35     32.66 o 
  12   3  17       31.10       27.29     33.75 o 
 -14   4  17      168.86      308.71     37.00 o 
 -13   4  17        7.34       11.25     26.44 o 
 -12   4  17       98.20      114.80     26.79 o 
 -11   4  17      153.49      221.19     84.52 o 
 -10   4  17       22.18       24.07     21.25 o 
  -9   4  17      180.61      174.00     26.27 o 
  -8   4  17      360.41      414.53     29.80 o 
  -7   4  17      307.84      291.67     44.52 o 
  -6   4  17     1224.15     1285.21     49.70 o 
  -5   4  17       51.71       53.74     17.05 o 
  -4   4  17      779.55      731.16     33.11 o 
  -3   4  17        5.31       -3.66     13.89 o 
  -2   4  17        0.00       -0.54     11.56 o 
  -1   4  17        0.70       -3.91     11.86 o 
   0   4  17      868.63      815.92     29.55 o 
   1   4  17      625.45      622.11     30.26 o 
   2   4  17      820.26      844.43     30.97 o 
   3   4  17        9.95       -4.32     13.51 o 
   4   4  17        0.00       -7.77     13.69 o 
   5   4  17       38.20       35.84     16.67 o 
   6   4  17        2.27       -8.35     22.94 o 
   7   4  17        8.21      -20.01     23.22 o 
   8   4  17       98.10       94.13     28.44 o 
   9   4  17       76.60       41.09     39.76 o 
  10   4  17       20.52       25.17     49.29 o 
  11   4  17       16.65       18.81     46.91 o 
  12   4  17       72.84       67.77     37.53 o 
 -13   5  17        2.34        4.05     26.60 o 
 -12   5  17        4.79      -36.10     24.07 o 
 -11   5  17        0.25      -16.48     22.64 o 
 -10   5  17        3.74      -28.57     30.24 o 
  -9   5  17        1.71       13.91     19.83 o 
  -8   5  17     8279.70     7880.21    261.43 o 
  -7   5  17    15957.62    17253.64    474.08 o 
  -6   5  17        0.03       -2.97     18.37 o 
  -5   5  17        2.40        8.15     16.17 o 
  -4   5  17      554.87      537.38     29.14 o 
  -3   5  17        2.02       26.62     15.67 o 
  -2   5  17        0.34      -10.86     15.29 o 
  -1   5  17        4.81        8.28     12.95 o 
   0   5  17      317.64      311.98     31.02 o 
   1   5  17     2211.38     2305.70     63.01 o 
   2   5  17      250.61      280.67     26.28 o 
   3   5  17        0.00        1.56     13.36 o 
   4   5  17      103.66       84.13     16.83 o 
   5   5  17      227.49      211.83     20.99 o 
   6   5  17       54.87       20.66     21.62 o 
   7   5  17        1.54       -7.38     37.62 o 
   8   5  17       39.94       40.83     28.26 o 
   9   5  17      117.64       82.32     33.59 o 
  10   5  17       83.87       65.41     34.34 o 
  11   5  17        3.85        6.57     39.52 o 
  12   5  17       11.81       11.29     41.79 o 
 -13   6  17        5.17       19.56     28.01 o 
 -12   6  17       24.98       33.57     38.10 o 
 -11   6  17      403.18      455.96     49.76 o 
 -10   6  17        7.61       -5.69     22.57 o 
  -9   6  17        7.50        4.56     23.36 o 
  -8   6  17       35.31       33.82     21.21 o 
  -7   6  17      725.29      692.84     38.15 o 
  -6   6  17      451.92      483.25     42.62 o 
  -5   6  17        3.74      -24.46     16.31 o 
  -4   6  17      119.61      112.19     29.76 o 
  -3   6  17       49.17       65.19     22.62 o 
  -2   6  17        0.01      -14.26     15.42 o 
  -1   6  17       14.50        2.41     15.90 o 
   0   6  17      552.27      542.22     27.91 o 
   1   6  17     3307.91     3642.48    108.55 o 
   2   6  17      175.45      177.94     26.23 o 
   3   6  17        0.01       -5.65     14.26 o 
   4   6  17       21.91       27.08     16.02 o 
   5   6  17      482.64      454.60     31.11 o 
   6   6  17       38.33       73.67     24.47 o 
   7   6  17        8.73      -21.36     23.32 o 
   8   6  17      123.45      102.87     28.99 o 
   9   6  17      810.61      735.75     76.79 o 
  10   6  17       29.15       21.05     33.33 o 
  11   6  17        0.57      -19.83     41.67 o 
 -12   7  17        7.18       13.10     40.24 o 
 -11   7  17       80.21       98.53     27.37 o 
 -10   7  17        1.00       11.94     23.82 o 
  -9   7  17        9.35        3.57     22.47 o 
  -8   7  17        1.14       -4.00     21.31 o 
  -7   7  17     5410.37     5632.33    169.98 o 
  -6   7  17       77.33       80.11     23.00 o 
  -5   7  17        0.31      -11.03     19.10 o 
  -4   7  17       28.01       37.66     41.31 o 
  -3   7  17      546.88      570.20     31.15 o 
  -2   7  17       56.21       48.74     16.81 o 
  -1   7  17        0.02      -12.54     16.68 o 
   0   7  17      139.82      164.53     27.89 o 
   1   7  17      645.50      720.63     29.84 o 
   2   7  17        8.63       14.29     15.37 o 
   3   7  17        1.26        3.10     16.19 o 
   4   7  17      119.80      133.32     30.95 o 
   5   7  17      576.96      567.08     36.50 o 
   6   7  17       22.29       -1.29     23.69 o 
   7   7  17        1.89       18.36     24.95 o 
   8   7  17      168.25      130.57     29.73 o 
   9   7  17     1314.66     1283.47     60.70 o 
  10   7  17       81.49       85.71     33.00 o 
 -11   8  17      267.35      402.79     39.99 o 
 -10   8  17        0.09      -24.37     25.25 o 
  -9   8  17        5.51        6.39     25.40 o 
  -8   8  17       22.95       -0.32     23.23 o 
  -7   8  17       37.67       38.42     22.34 o 
  -6   8  17       63.36       48.23     28.57 o 
  -5   8  17        1.80       34.40     31.91 o 
  -4   8  17       99.78       76.43     20.47 o 
  -3   8  17       43.61       28.99     19.77 o 
  -2   8  17        0.00      -10.49     23.33 o 
  -1   8  17        0.54      -10.32     18.17 o 
   0   8  17      115.16      122.98     22.17 o 
   1   8  17       75.63       79.82     27.79 o 
   2   8  17       38.02       40.44     17.61 o 
   3   8  17        2.85      -14.81     16.95 o 
   4   8  17      500.33      528.05     69.88 o 
   5   8  17     1984.50     2064.06     90.12 o 
   6   8  17      186.60      251.21     34.51 o 
   7   8  17       67.64       57.33     29.09 o 
   8   8  17       89.64      104.45     31.28 o 
   9   8  17      811.18      845.02     49.31 o 
 -10   9  17      168.63      138.86     32.34 o 
  -9   9  17       16.91       16.82     27.78 o 
  -8   9  17       71.31       49.30     27.05 o 
  -7   9  17       49.36       65.36     24.66 o 
  -6   9  17      450.14      475.02     36.44 o 
  -5   9  17       54.38        9.36     23.19 o 
  -4   9  17      236.93      189.38     28.32 o 
  -3   9  17      169.49      172.65     30.00 o 
  -2   9  17      147.40      152.88     24.13 o 
  -1   9  17       27.72       23.25     20.68 o 
   0   9  17       27.33       19.35     19.73 o 
   1   9  17       29.57       43.02     21.38 o 
   2   9  17      439.32      404.79     73.58 o 
   3   9  17        4.03        2.64     25.09 o 
   4   9  17      769.21      788.13     44.28 o 
   5   9  17      777.24      864.06     48.51 o 
   6   9  17      929.89     1066.81     54.79 o 
   7   9  17      312.39      369.19     42.16 o 
   8   9  17        4.21       35.64     36.55 o 
  -8  10  17       39.17       55.67     30.00 o 
  -7  10  17        2.68        8.44     25.38 o 
  -6  10  17      180.88      168.05     29.57 o 
  -5  10  17      428.52      395.84     35.20 o 
  -4  10  17       48.84       64.81     23.89 o 
  -3  10  17      140.97      105.69     25.86 o 
  -2  10  17      762.00      654.37     90.12 o 
  -1  10  17       48.38       27.30     24.31 o 
   0  10  17       34.60       26.74     30.83 o 
   1  10  17        0.78      -27.27     21.74 o 
   2  10  17      166.48      159.05     36.91 o 
   3  10  17      104.64       97.82     29.30 o 
   4  10  17       27.65       12.70     29.20 o 
   5  10  17      695.60      710.64     44.91 o 
   6  10  17      363.84      392.52     43.53 o 
  -6  11  17       15.45      -41.98     33.33 o 
  -5  11  17     1173.86     1119.46     54.55 o 
  -4  11  17      783.84      703.11     43.26 o 
  -3  11  17        2.66        4.88     26.48 o 
  -2  11  17       13.52      -36.60     24.46 o 
  -1  11  17      149.56      141.32     28.86 o 
   0  11  17        0.33      -22.39     24.06 o 
   1  11  17        0.88      -10.53     24.24 o 
   2  11  17      332.06      367.15     49.52 o 
   3  11  17      981.50      957.63     66.67 o 
   4  11  17     1098.77     1100.21     55.82 o 
 -14   0  18     3644.35     4073.38    178.81 o 
 -13   0  18       68.33       43.81     34.29 o 
 -12   0  18       33.87       37.91     24.00 o 
 -11   0  18       22.30       14.55     22.42 o 
 -10   0  18    18342.04    16810.45    657.87 o 
  -9   0  18      263.18      296.70     45.12 o 
  -8   0  18        2.46       16.96     15.78 o 
  -7   0  18       85.19       73.07     19.88 o 
  -6   0  18     1209.30     1371.21     75.72 o 
  -5   0  18      295.40      339.64     21.10 o 
  -4   0  18       20.91       16.81     16.79 o 
  -3   0  18      461.92      475.42     25.18 o 
  -2   0  18    18099.30    20142.39    775.96 o 
  -1   0  18      366.87      326.43     22.71 o 
   0   0  18        0.09       -6.58     14.57 o 
   1   0  18      234.90      287.39     36.43 o 
   2   0  18     2877.48     2908.85    135.00 o 
   3   0  18       12.83       17.86     28.10 o 
   4   0  18        9.60       22.86     32.38 o 
   5   0  18      818.45      850.96     63.57 o 
   6   0  18    27839.90    27779.39   1074.78 o 
   7   0  18     1471.70     1349.30     85.72 o 
   8   0  18        3.84      -19.29     34.76 o 
   9   0  18       47.02       52.86     37.62 o 
  10   0  18      291.85      278.34     53.81 o 
  11   0  18       40.31       44.05     46.67 o 
  12   0  18        0.02       26.91     46.91 o 
 -14   1  18      464.74      412.95     87.74 o 
 -13   1  18        1.31      -25.26     19.43 o 
 -12   1  18        0.81      -20.95     16.03 o 
 -11   1  18      554.14      562.90     24.45 o 
 -10   1  18     1483.38     1572.93     61.94 o 
  -9   1  18      281.74      297.01     19.57 o 
  -8   1  18       18.98       11.58     11.93 o 
  -7   1  18       28.03        4.81     10.87 o 
  -6   1  18        8.33       47.48     12.00 o 
  -5   1  18       17.04        5.08     10.90 o 
  -4   1  18       10.52        0.36      9.28 o 
  -3   1  18       12.84        6.34      9.80 o 
  -2   1  18      720.82      748.54     25.36 o 
  -1   1  18       31.73       22.13     10.55 o 
   0   1  18        2.92        8.67     12.56 o 
   1   1  18        0.03       -7.11     12.35 o 
   2   1  18     2190.43     2343.81     72.22 o 
   3   1  18        3.82       14.61     14.31 o 
   4   1  18        1.69       -7.76     18.80 o 
   5   1  18       41.61       57.65     23.83 o 
   6   1  18    13741.40    14255.45    402.55 o 
   7   1  18       15.08       37.68     26.67 o 
   8   1  18        2.26        2.69     25.02 o 
   9   1  18       36.29       42.70     27.36 o 
  10   1  18       57.63       70.59     33.57 o 
  11   1  18       12.30       17.86     32.75 o 
  12   1  18        0.01      -12.96     34.48 o 
 -14   2  18      223.91      202.83     42.38 o 
 -13   2  18       65.11       85.06     21.43 o 
 -12   2  18        9.81       -9.33     18.63 o 
 -11   2  18       62.71       51.36     15.55 o 
 -10   2  18       34.52       45.43     19.07 o 
  -9   2  18       98.72      103.81     15.36 o 
  -8   2  18       32.07       21.84     12.56 o 
  -7   2  18       38.24       18.73     10.71 o 
  -6   2  18       18.31       20.46     10.72 o 
  -5   2  18      159.52      145.28     15.65 o 
  -4   2  18       99.83      105.97     19.11 o 
  -3   2  18       73.90       87.86     14.57 o 
  -2   2  18      379.52      370.40     18.65 o 
  -1   2  18       45.59       44.60     12.97 o 
   0   2  18       26.51       35.37     12.66 o 
   1   2  18      159.22      187.27     22.81 o 
   2   2  18      711.52      767.15     29.86 o 
   3   2  18      339.46      350.98     22.28 o 
   4   2  18       42.67       25.59     15.39 o 
   5   2  18       43.98       -4.48     23.56 o 
   6   2  18     5787.78     5762.35    177.44 o 
   7   2  18        3.30       -0.17     23.24 o 
   8   2  18       34.53       41.05     27.61 o 
   9   2  18        7.05        3.64     26.71 o 
  10   2  18      316.16      324.70     40.98 o 
  11   2  18        0.08      -34.38     76.31 o 
  12   2  18       38.28       38.53     33.46 o 
 -14   3  18       75.51       64.46     30.55 o 
 -13   3  18      755.32      749.25     35.40 o 
 -12   3  18        1.44      -23.25     19.24 o 
 -11   3  18       77.37       56.95     16.76 o 
 -10   3  18      445.30      442.39     25.19 o 
  -9   3  18      325.94      349.37     32.28 o 
  -8   3  18      695.67      744.47     36.58 o 
  -7   3  18     1402.66     1409.98     42.02 o 
  -6   3  18      337.77      294.06     17.75 o 
  -5   3  18       15.17       -0.88     13.27 o 
  -4   3  18      791.97      750.01     33.93 o 
  -3   3  18      694.04      707.23     50.71 o 
  -2   3  18      130.34      126.26     21.79 o 
  -1   3  18       21.86       33.54     13.01 o 
   0   3  18       81.18       87.20     16.71 o 
   1   3  18      497.13      494.34     23.25 o 
   2   3  18        3.52        3.22     16.25 o 
   3   3  18       12.28       -1.50     15.06 o 
   4   3  18      209.80      208.00     28.45 o 
   5   3  18      212.74      232.39     23.11 o 
   6   3  18       85.81       31.74     23.79 o 
   7   3  18       84.10      120.95     36.79 o 
   8   3  18      271.16      284.34     35.80 o 
   9   3  18        4.94        3.30     29.11 o 
  10   3  18        0.15        3.04     29.35 o 
  11   3  18        0.23        9.45     33.55 o 
  12   3  18       14.78        2.54     56.43 o 
 -14   4  18        0.06      -12.49     29.95 o 
 -13   4  18      213.25      216.47     45.24 o 
 -12   4  18      484.56      540.35     36.60 o 
 -11   4  18       84.80       77.22     55.24 o 
 -10   4  18        3.94       -6.25     22.05 o 
  -9   4  18        0.26       16.89     19.06 o 
  -8   4  18       91.04      139.32     31.31 o 
  -7   4  18       29.22        1.35     15.89 o 
  -6   4  18      120.06      123.09     21.01 o 
  -5   4  18        7.20        3.04     16.03 o 
  -4   4  18     1214.00     1294.53     49.35 o 
  -3   4  18       96.18       86.82     17.90 o 
  -2   4  18        0.03      -17.19     12.27 o 
  -1   4  18       12.41       -0.44     12.95 o 
   0   4  18     1376.79     1277.75     40.48 o 
   1   4  18       11.08       -9.25     12.88 o 
   2   4  18      146.44      111.40     17.65 o 
   3   4  18      403.70      350.89     20.90 o 
   4   4  18       44.90       33.31     15.70 o 
   5   4  18       15.29        8.86     16.86 o 
   6   4  18        0.38        6.10     36.43 o 
   7   4  18       24.97       15.45     24.95 o 
   8   4  18      416.06      485.53     44.41 o 
   9   4  18        3.23      -35.72     28.14 o 
  10   4  18        7.10       -4.37     30.98 o 
  11   4  18      138.45       81.42     35.85 o 
  12   4  18      268.17      284.49     45.50 o 
 -13   5  18       16.66       33.97     28.45 o 
 -12   5  18       81.08       72.70     27.99 o 
 -11   5  18       37.45       58.12     59.29 o 
 -10   5  18        0.00        4.52     32.62 o 
  -9   5  18       27.47       23.93     19.62 o 
  -8   5  18    11337.07    12172.77    487.86 o 
  -7   5  18    13984.68    14338.18    482.62 o 
  -6   5  18        2.85        2.32     19.66 o 
  -5   5  18        7.53       -1.33     17.49 o 
  -4   5  18     3816.42     3849.05    118.32 o 
  -3   5  18       65.17       64.04     17.83 o 
  -2   5  18        1.98       -2.55     15.73 o 
  -1   5  18       12.84        5.26     14.02 o 
   0   5  18      565.64      589.60     26.00 o 
   1   5  18     1304.62     1289.00     41.85 o 
   2   5  18       59.71       54.67     21.53 o 
   3   5  18       35.74        8.77     15.00 o 
   4   5  18      498.59      523.91     27.70 o 
   5   5  18        6.70        9.97     20.39 o 
   6   5  18       15.01       13.90     22.13 o 
   7   5  18       60.10       38.87     30.71 o 
   8   5  18        5.41        2.14     41.67 o 
   9   5  18       15.81       31.67     33.34 o 
  10   5  18       18.80       -2.98     32.50 o 
  11   5  18       33.06       66.03     62.26 o 
 -12   6  18      400.40      478.66     38.99 o 
 -11   6  18       46.43       32.14     38.10 o 
 -10   6  18        3.06       33.89     24.92 o 
  -9   6  18      224.57      181.30     29.00 o 
  -8   6  18     8079.23     8324.87    334.77 o 
  -7   6  18       67.10       35.76     21.86 o 
  -6   6  18       72.22       50.14     20.99 o 
  -5   6  18        4.42        6.51     18.95 o 
  -4   6  18     1031.05     1187.35     48.58 o 
  -3   6  18      431.74      401.43     26.41 o 
  -2   6  18       10.08        4.50     16.70 o 
  -1   6  18       22.14       11.02     17.42 o 
   0   6  18     1663.73     1745.89     51.83 o 
   1   6  18      504.60      514.30     26.18 o 
   2   6  18        7.31        2.25     15.26 o 
   3   6  18        8.39        8.09     14.88 o 
   4   6  18      465.00      468.28     24.44 o 
   5   6  18       27.86       10.43     21.80 o 
   6   6  18        0.32       -4.07     22.84 o 
   7   6  18       19.34      -13.49     23.91 o 
   8   6  18      776.64      810.88     46.13 o 
   9   6  18      519.60      541.35     39.05 o 
  10   6  18       18.50        4.52     64.17 o 
 -12   7  18      609.51      532.63     58.33 o 
 -11   7  18      144.06      156.67     45.00 o 
 -10   7  18       36.38       38.20     27.02 o 
  -9   7  18        2.97      -15.20     24.05 o 
  -8   7  18      887.08      905.30    137.62 o 
  -7   7  18      188.03      250.96     31.32 o 
  -6   7  18        2.37       19.16     20.37 o 
  -5   7  18      378.35      420.17     31.79 o 
  -4   7  18     1567.36     1707.36     63.35 o 
  -3   7  18      195.27      231.43     26.71 o 
  -2   7  18        1.03      -14.14     17.02 o 
  -1   7  18       47.05       35.77     18.90 o 
   0   7  18     3753.05     4080.70    125.97 o 
   1   7  18      100.02       66.13     17.14 o 
   2   7  18        0.10       10.84     15.77 o 
   3   7  18       27.58       20.41     16.40 o 
   4   7  18       57.50       55.70     24.26 o 
   5   7  18        0.76      -36.71     27.50 o 
   6   7  18        3.86       -8.70     23.75 o 
   7   7  18      225.95      271.95     34.96 o 
   8   7  18     2472.87     2649.88     97.53 o 
   9   7  18      132.36      132.72     32.77 o 
  10   7  18        0.44      -38.98     31.29 o 
 -11   8  18      397.43      417.03     36.75 o 
 -10   8  18       14.36       18.03     50.12 o 
  -9   8  18      255.39      263.16     52.74 o 
  -8   8  18       62.84       92.29     27.12 o 
  -7   8  18        0.03       -0.48     21.36 o 
  -6   8  18       22.33        9.56     21.26 o 
  -5   8  18       10.06      -18.06     27.62 o 
  -4   8  18      818.19      827.17     41.54 o 
  -3   8  18       49.15       45.98     19.90 o 
  -2   8  18        4.18       -0.63     27.74 o 
  -1   8  18       37.20        1.40     23.10 o 
   0   8  18       13.69        7.27     18.95 o 
   1   8  18       78.15       47.98     20.37 o 
   2   8  18        0.00       -3.95     17.52 o 
   3   8  18        8.36       25.11     17.68 o 
   4   8  18      408.69      454.36     80.83 o 
   5   8  18       97.87       93.34     29.31 o 
   6   8  18       18.27       47.89     28.08 o 
   7   8  18       81.43       75.26     29.07 o 
   8   8  18       52.03       70.65     31.51 o 
   9   8  18      244.86      283.25     40.95 o 
  -9   9  18      128.12      137.63     33.17 o 
  -8   9  18      280.80      252.74     40.71 o 
  -7   9  18      225.70      203.05     37.26 o 
  -6   9  18       53.20       69.53     27.27 o 
  -5   9  18      229.96      197.98     46.43 o 
  -4   9  18       26.05       13.02     22.68 o 
  -3   9  18      232.66      215.13     28.71 o 
  -2   9  18       39.01       36.79     22.17 o 
  -1   9  18        8.45       24.89     21.43 o 
   0   9  18       25.66      -15.67     19.93 o 
   1   9  18      128.28      168.39     37.14 o 
   2   9  18       53.74       30.35     22.75 o 
   3   9  18      348.01      388.74     38.67 o 
   4   9  18      717.24      664.55     41.24 o 
   5   9  18     1074.86     1162.00     56.35 o 
   6   9  18      273.83      348.03     54.05 o 
   7   9  18        5.65       38.95     45.71 o 
  -8  10  18       37.15       31.99     27.54 o 
  -7  10  18       29.71       43.00     27.51 o 
  -6  10  18       72.19       76.55     27.85 o 
  -5  10  18      448.16      464.18     38.67 o 
  -4  10  18        9.44       12.58     25.99 o 
  -3  10  18       17.01       56.04     27.26 o 
  -2  10  18       89.56       48.35     27.98 o 
  -1  10  18      268.95      317.96     33.55 o 
   0  10  18        0.56      -16.77     22.14 o 
   1  10  18       27.30       29.04     23.48 o 
   2  10  18       27.93       -5.95     30.95 o 
   3  10  18      352.20      371.67     50.24 o 
   4  10  18       20.86        8.45     34.05 o 
   5  10  18      100.38      125.07     34.43 o 
   6  10  18       50.28        9.54     30.95 o 
  -5  11  18      443.61      346.71     46.07 o 
  -4  11  18       70.74       41.43     28.20 o 
  -3  11  18      206.99      126.45     34.13 o 
  -2  11  18      100.32       95.25     36.91 o 
  -1  11  18        3.74        3.00     26.91 o 
   0  11  18        0.00      -21.34     24.50 o 
   1  11  18        6.52       13.08     25.29 o 
   2  11  18       29.74      -27.14     34.52 o 
   3  11  18      545.88      517.86     49.52 o 
 -14   1  19       20.72       22.75     26.34 o 
 -13   1  19        6.18       20.24     20.93 o 
 -12   1  19        6.91      -25.28     16.85 o 
 -11   1  19     6624.67     6127.60    184.52 o 
 -10   1  19     1006.35      969.13     31.13 o 
  -9   1  19        6.62      -11.67     16.25 o 
  -8   1  19       89.80       61.54     21.80 o 
  -7   1  19       58.19       39.62     19.19 o 
  -6   1  19       50.37       39.66     32.14 o 
  -5   1  19        1.72      -18.08     12.05 o 
  -4   1  19        1.26       -5.29      9.51 o 
  -3   1  19     5536.25     6018.76    122.44 o 
  -2   1  19       83.99       83.77     12.90 o 
  -1   1  19        0.00       -7.37     10.17 o 
   0   1  19        5.62        6.53     13.45 o 
   1   1  19      124.95      103.53     19.35 o 
   2   1  19       38.64       37.61     14.59 o 
   3   1  19       19.77       22.38     20.37 o 
   4   1  19        0.03       -1.61     21.55 o 
   5   1  19    12535.24    12325.26    350.53 o 
   6   1  19      373.87      430.85     42.17 o 
   7   1  19        6.23       13.17     25.92 o 
   8   1  19       12.96        9.14     25.22 o 
   9   1  19       29.47       43.19     30.12 o 
  10   1  19       58.32       49.93     32.03 o 
  11   1  19        1.05      -46.85     31.23 o 
  12   1  19        9.74        3.45     35.85 o 
 -14   2  19      117.77      111.16     29.54 o 
 -13   2  19       14.87       -2.64     22.83 o 
 -12   2  19       20.31       18.58     19.72 o 
 -11   2  19      134.26       82.79     17.18 o 
 -10   2  19      176.06      191.14     21.53 o 
  -9   2  19        8.72      -14.42     15.88 o 
  -8   2  19       95.80      134.36     23.49 o 
  -7   2  19        0.01      -23.51     29.05 o 
  -6   2  19       74.94       61.42     14.37 o 
  -5   2  19       46.54       29.65     12.92 o 
  -4   2  19      114.42      115.20     20.45 o 
  -3   2  19      876.07     1007.69     33.31 o 
  -2   2  19       38.33       48.04     13.56 o 
  -1   2  19        4.02        2.31     12.78 o 
   0   2  19        5.85       11.35     13.47 o 
   1   2  19       10.01       -1.52     16.53 o 
   2   2  19       69.49       67.97     16.17 o 
   3   2  19       85.50       86.62     17.13 o 
   4   2  19        6.54        4.28     16.11 o 
   5   2  19     8126.78     8352.40    245.89 o 
   6   2  19      505.24      541.89     42.17 o 
   7   2  19        0.03       21.96     28.21 o 
   8   2  19       34.89       59.17     27.50 o 
   9   2  19        3.73        4.61     26.75 o 
  10   2  19      149.15      165.49     35.84 o 
  11   2  19        0.15       -8.99     32.66 o 
  12   2  19       27.15      -13.09     35.51 o 
 -13   3  19      112.51      120.13     24.21 o 
 -12   3  19      112.95       96.73     21.63 o 
 -11   3  19       35.30       -0.51     22.75 o 
 -10   3  19      285.42      175.94    118.22 o 
  -9   3  19      129.37      112.83     23.84 o 
  -8   3  19     2307.17     2372.82     79.11 o 
  -7   3  19      421.45      398.61     26.33 o 
  -6   3  19     1977.55     1914.24     66.07 o 
  -5   3  19       36.19        2.29     14.88 o 
  -4   3  19      910.82      888.18     38.64 o 
  -3   3  19      716.66      742.42     34.75 o 
  -2   3  19        3.53       -6.07     12.89 o 
  -1   3  19       16.20        5.25     13.43 o 
   0   3  19       34.12       14.60     13.28 o 
   1   3  19      721.59      712.67     28.40 o 
   2   3  19      424.63      417.80     22.63 o 
   3   3  19      152.91      125.24     19.88 o 
   4   3  19       25.04      -16.00     16.48 o 
   5   3  19     1235.13     1194.49     42.31 o 
   6   3  19       53.35        8.68     24.71 o 
   7   3  19       83.65       36.08     45.00 o 
   8   3  19        9.67       -1.13     25.92 o 
   9   3  19       25.99        7.06     28.53 o 
  10   3  19      116.21       86.17     34.42 o 
  11   3  19      189.53      197.30     41.07 o 
 -13   4  19       26.33       41.72     28.54 o 
 -12   4  19      470.74      528.94     36.63 o 
 -11   4  19        1.92        4.21     23.45 o 
 -10   4  19       18.89       -3.61     21.89 o 
  -9   4  19       79.15       51.58     34.88 o 
  -8   4  19      364.41      394.33     23.92 o 
  -7   4  19      111.46       44.99     19.14 o 
  -6   4  19        0.65       -9.87     17.29 o 
  -5   4  19      627.47      664.86     33.35 o 
  -4   4  19      158.46      148.50     20.99 o 
  -3   4  19       22.16        2.80     18.93 o 
  -2   4  19        1.20       -9.78     16.64 o 
  -1   4  19      852.02      807.09     30.27 o 
   0   4  19      320.96      278.33     31.31 o 
   1   4  19       30.56       17.43     13.87 o 
   2   4  19      241.27      238.65     21.57 o 
   3   4  19     3335.94     3389.42    113.06 o 
   4   4  19        4.49        2.86     14.95 o 
   5   4  19      192.09      181.44     53.33 o 
   6   4  19        9.88        6.73     25.42 o 
   7   4  19        9.79       -6.29     27.18 o 
   8   4  19      144.80      108.05     33.08 o 
   9   4  19       12.18      -10.02     30.85 o 
  10   4  19       86.67       82.28     36.10 o 
  11   4  19     1012.40      923.61     57.74 o 
 -12   5  19        1.23       -4.60     28.57 o 
 -11   5  19       11.21       -1.78     25.46 o 
 -10   5  19        1.10      -16.73     30.24 o 
  -9   5  19      822.53      821.97     40.81 o 
  -7   5  19      146.10      167.69     43.45 o 
  -6   5  19     4287.30     4649.44    141.80 o 
  -5   5  19     6056.65     6248.54    183.14 o 
  -4   5  19      772.12      782.45     37.19 o 
  -3   5  19        0.01       -9.91     16.17 o 
  -2   5  19        7.26      -11.36     15.93 o 
  -1   5  19      204.78      268.97     35.00 o 
   0   5  19        0.89      -16.20     14.19 o 
   1   5  19       56.77       61.89     16.44 o 
   2   5  19      230.65      255.45     24.03 o 
   3   5  19     2832.37     2972.35     91.32 o 
   4   5  19        2.90       -6.47     15.52 o 
   5   5  19        8.93        5.02     21.45 o 
   6   5  19      127.78      128.07     28.02 o 
   7   5  19       78.15       59.64     26.81 o 
   8   5  19       35.52       15.71     44.29 o 
   9   5  19        5.34       13.22     34.17 o 
  10   5  19        2.55      -24.03     65.60 o 
 -12   6  19       14.27        6.81     28.78 o 
 -11   6  19        6.49      -51.19     34.76 o 
 -10   6  19      138.63      146.43     42.62 o 
  -9   6  19      609.34      631.80     45.60 o 
  -8   6  19      951.38      956.82     45.83 o 
  -7   6  19        1.68       -6.83     22.50 o 
  -6   6  19       58.81       25.39     21.31 o 
  -5   6  19     5451.28     6049.50    178.88 o 
  -4   6  19      105.90       53.62     24.64 o 
  -3   6  19        4.31       -2.64     17.61 o 
  -2   6  19        0.20       -1.88     19.52 o 
  -1   6  19      492.66      523.30     30.63 o 
   0   6  19       26.48       17.99     17.92 o 
   1   6  19       12.23       10.84     16.09 o 
   2   6  19       30.43       13.99     16.83 o 
   3   6  19     1570.99     1715.42     65.69 o 
   4   6  19      214.11      206.60     33.49 o 
   5   6  19        0.02       12.99     21.16 o 
   6   6  19        6.18       -0.11     24.36 o 
   7   6  19       51.78       40.81     25.93 o 
   8   6  19      206.68      260.97     90.95 o 
   9   6  19       47.22       33.20     31.80 o 
  10   6  19        4.67       31.53     31.97 o 
 -11   7  19        0.00        5.00     38.10 o 
 -10   7  19       31.38       39.81     28.74 o 
  -9   7  19        6.88       14.41     24.10 o 
  -8   7  19       49.68       45.27     63.45 o 
  -7   7  19        0.14      -20.28     19.95 o 
  -6   7  19       90.72       55.27     24.06 o 
  -5   7  19       12.81       15.01     21.51 o 
  -4   7  19       89.57       52.35     28.57 o 
  -3   7  19        0.31       -3.99     18.78 o 
  -2   7  19        4.09      -11.46     19.02 o 
  -1   7  19       48.71       34.45     19.42 o 
   0   7  19        2.73       -9.04     19.44 o 
   1   7  19        1.58       -1.70     16.84 o 
   2   7  19       43.10       20.44     18.75 o 
   3   7  19        2.35       -4.90     25.11 o 
   4   7  19       15.14       -4.59     31.07 o 
   5   7  19        3.88      -14.07     30.60 o 
   6   7  19        0.27       -7.33     57.50 o 
   7   7  19      329.60      349.88     66.55 o 
   8   7  19        0.50       -7.43     28.67 o 
   9   7  19        0.07      -18.11     29.62 o 
 -10   8  19       65.56      102.17     31.56 o 
  -9   8  19      151.33      126.23     31.98 o 
  -8   8  19      133.93      116.03     29.88 o 
  -7   8  19        0.16       46.61     25.50 o 
  -6   8  19        0.33       -3.63     27.74 o 
  -5   8  19      157.73      129.91     25.93 o 
  -4   8  19       71.97       42.89     22.03 o 
  -3   8  19        1.64       -9.39     18.78 o 
  -2   8  19       14.32        4.57     22.02 o 
  -1   8  19      111.17      140.02     24.57 o 
   0   8  19        0.19      -21.33     19.51 o 
   1   8  19        9.95        0.82     29.41 o 
   2   8  19       77.39       58.07     19.29 o 
   3   8  19        0.28       -8.08     23.45 o 
   4   8  19       65.34       40.66     27.50 o 
   5   8  19        9.09      -30.35     25.93 o 
   6   8  19        4.23       17.47     28.98 o 
   7   8  19       18.67      -11.27     42.98 o 
   8   8  19        2.26      -10.96     30.21 o 
  -8   9  19      285.46      311.53     51.07 o 
  -7   9  19       23.09       35.15     36.91 o 
  -6   9  19      122.75      130.38     29.76 o 
  -5   9  19      342.81      298.60     34.81 o 
  -4   9  19        5.65      -25.58     21.89 o 
  -3   9  19        3.20        4.19     22.68 o 
  -2   9  19       17.82       39.01     21.45 o 
  -1   9  19       72.60       47.38     23.80 o 
   0   9  19        7.63      -13.94     21.49 o 
   1   9  19       85.91       94.07     24.68 o 
   2   9  19       23.10       21.67     27.86 o 
   3   9  19      168.86      185.55     32.43 o 
   4   9  19      809.15      815.54     79.41 o 
   5   9  19      562.50      644.46     49.88 o 
   6   9  19       27.54       52.39     30.07 o 
  -6  10  19       24.87       -1.66     27.26 o 
  -5  10  19       24.91        6.31     26.01 o 
  -4  10  19      673.00      678.20     54.29 o 
  -3  10  19       80.43       71.62     28.30 o 
  -2  10  19        0.15       -3.75     23.94 o 
  -1  10  19      304.14      302.65     50.60 o 
   0  10  19      116.09      106.86     27.57 o 
   1  10  19       36.00       63.11     25.05 o 
   2  10  19       37.86       -5.00     27.86 o 
   3  10  19      339.67      444.29     53.10 o 
   4  10  19       17.30       25.95     37.14 o 
  -3  11  19       13.99        4.76     27.36 o 
  -2  11  19       88.53       53.65     28.81 o 
  -1  11  19        9.01      -19.53     25.05 o 
   0  11  19       15.32       27.73     25.87 o 
   1  11  19       22.16       27.14     35.95 o 
 -13   0  20      376.39      423.34     54.05 o 
 -12   0  20       87.57       31.85     25.07 o 
 -11   0  20      267.19      347.15     51.43 o 
 -10   0  20       57.41       13.33     30.95 o 
  -9   0  20     1162.11     1155.25     72.62 o 
  -8   0  20      636.00      678.82     52.62 o 
  -7   0  20       16.17       49.52     29.52 o 
  -6   0  20        2.86      -13.33     24.52 o 
  -5   0  20       20.04        2.14     24.29 o 
  -4   0  20     5170.29     5843.41    245.96 o 
  -3   0  20     1052.43     1071.95     50.00 o 
  -2   0  20        5.04       -6.35     14.54 o 
  -1   0  20      306.20      341.74     25.32 o 
   0   0  20       82.86       92.73     19.48 o 
   1   0  20       66.14      111.52     26.19 o 
   2   0  20        0.68        5.48     26.67 o 
   3   0  20      404.07      365.00     42.14 o 
   4   0  20      646.12      760.25     61.19 o 
   5   0  20      419.86      386.20     57.14 o 
   6   0  20      126.48      139.05     43.57 o 
   7   0  20        1.88       34.05     34.52 o 
   8   0  20       55.48       20.71     39.52 o 
   9   0  20      129.24       56.43     43.10 o 
  10   0  20        2.46       24.52     43.57 o 
  11   0  20       11.87      -22.14     45.48 o 
 -13   1  20       81.92       64.35     28.13 o 
 -12   1  20      435.82      415.82     28.56 o 
 -11   1  20      114.79      133.39     28.45 o 
 -10   1  20        0.00       -9.61     22.59 o 
  -9   1  20      132.81      131.66     25.36 o 
  -8   1  20       26.26       14.27     19.95 o 
  -7   1  20        1.31        6.20     18.35 o 
  -6   1  20        0.09      -20.32     16.64 o 
  -5   1  20      258.86      254.80     19.24 o 
  -4   1  20     2453.45     2740.41     72.14 o 
  -3   1  20       50.79      140.13     87.14 o 
  -2   1  20       22.70       16.17     11.61 o 
  -1   1  20        9.53       -3.13     11.27 o 
   0   1  20        2.79       31.62     17.76 o 
   1   1  20        1.47       -5.15     14.49 o 
   2   1  20        6.80       16.95     15.18 o 
   3   1  20      281.52      263.12     31.22 o 
   4   1  20     3095.62     2977.66    102.20 o 
   5   1  20      185.05      238.12     31.90 o 
   6   1  20        9.19        9.76     29.41 o 
   7   1  20       17.54       17.47     26.32 o 
   8   1  20      233.60      236.73     36.53 o 
   9   1  20       57.75       62.86     30.64 o 
  10   1  20       16.77        6.34     30.79 o 
  11   1  20        2.63      -22.21     32.88 o 
 -13   2  20        9.76       16.94     22.88 o 
 -12   2  20      124.48      146.56     42.98 o 
 -11   2  20        0.77       -7.39     24.44 o 
 -10   2  20        0.46        0.99     22.79 o 
  -9   2  20      112.72      102.70     25.42 o 
  -8   2  20      214.07      271.45     30.22 o 
  -7   2  20       42.78       36.61     21.79 o 
  -6   2  20       35.81       36.29     14.68 o 
  -5   2  20        0.01       -5.95     13.16 o 
  -4   2  20      454.49      356.27     42.52 o 
  -3   2  20       49.49       35.40     16.48 o 
  -2   2  20       12.43        5.05     13.90 o 
  -1   2  20       19.49       20.97     13.57 o 
   0   2  20      167.60      201.19     19.50 o 
   1   2  20        3.35       13.11     14.90 o 
   2   2  20       36.85       42.93     19.57 o 
   3   2  20       24.90       11.20     16.49 o 
   4   2  20     1330.36     1189.51     54.13 o 
   5   2  20      467.56      555.01     93.33 o 
   6   2  20        7.47       -3.53     25.23 o 
   7   2  20       56.87       69.81     27.35 o 
   8   2  20       14.26       11.25     28.53 o 
   9   2  20       64.32       39.02     41.67 o 
  10   2  20      164.27      131.51     33.81 o 
  11   2  20        0.11        0.18     34.43 o 
 -13   3  20       41.46       19.88     30.60 o 
 -12   3  20        7.65      -26.11     25.43 o 
 -11   3  20        2.14        3.85     22.72 o 
 -10   3  20        3.73       -1.43     33.57 o 
  -9   3  20      435.41      432.15     45.48 o 
  -8   3  20      505.46      443.10     44.76 o 
  -7   3  20      458.61      458.15     28.84 o 
  -6   3  20     1883.76     1875.26     66.17 o 
  -5   3  20       87.43       17.20     19.05 o 
  -4   3  20      666.41      681.46     84.29 o 
  -3   3  20        2.98       -7.87     17.15 o 
  -2   3  20        1.33      -12.91     13.42 o 
  -1   3  20        4.74        6.52     13.85 o 
   0   3  20       36.62       40.09     21.74 o 
   1   3  20      284.07      307.02     21.94 o 
   2   3  20     1042.90     1085.95     37.90 o 
   3   3  20       87.70       68.33     42.02 o 
   4   3  20      101.27       53.43     18.77 o 
   5   3  20      273.26      282.34     26.04 o 
   6   3  20        3.88       25.19     26.43 o 
   7   3  20       15.05       32.57     28.87 o 
   8   3  20       15.53      -12.98     29.29 o 
   9   3  20      109.92       94.26     33.42 o 
  10   3  20      821.61      795.93     51.60 o 
  11   3  20       65.96       92.87     38.54 o 
 -12   4  20       75.77      136.81     32.56 o 
 -11   4  20      196.48      255.29     31.73 o 
 -10   4  20       46.66       90.00     37.14 o 
  -9   4  20       16.39       32.62     30.48 o 
  -8   4  20        8.85       -1.67     33.33 o 
  -7   4  20     2519.51     2547.09     85.72 o 
  -6   4  20     1689.10     1184.54     63.81 o 
  -5   4  20      755.71      815.35     37.96 o 
  -4   4  20       54.90       41.87     18.00 o 
  -3   4  20      357.70      348.53     26.98 o 
  -2   4  20        0.09      -19.35     18.45 o 
  -1   4  20       45.84       28.66     15.30 o 
   0   4  20       24.80       15.58     14.65 o 
   1   4  20       71.70       71.88     17.02 o 
   2   4  20     3008.98     3182.72     84.25 o 
   3   4  20      744.00      748.11     31.52 o 
   4   4  20       16.57      -18.78     15.09 o 
   5   4  20      243.39      235.67     80.12 o 
   6   4  20       12.29      -13.95     34.88 o 
   7   4  20        1.05        9.29     40.36 o 
   8   4  20       47.22       26.34     29.29 o 
   9   4  20       14.57       13.30     32.74 o 
  10   4  20      932.02      887.32     55.39 o 
 -12   5  20        0.02      -33.19     27.56 o 
 -11   5  20        1.49      -33.88     26.62 o 
 -10   5  20       52.12       77.38     37.86 o 
  -9   5  20      167.28      125.00     40.24 o 
  -8   5  20       37.58        7.76     33.21 o 
  -7   5  20      666.84      719.07     38.75 o 
  -6   5  20    22553.16    24283.47    661.61 o 
  -5   5  20        0.51      -28.54     19.02 o 
  -4   5  20       93.26      108.25     21.82 o 
  -3   5  20      254.90      270.68     24.65 o 
  -2   5  20      434.30      431.50     27.87 o 
  -1   5  20       61.50        8.73     18.03 o 
   0   5  20        6.89       -3.27     15.47 o 
   1   5  20        4.25       -4.41     15.04 o 
   2   5  20     3948.83     4050.83    103.36 o 
   3   5  20      202.07      219.47     22.54 o 
   4   5  20       47.06       23.05     17.40 o 
   5   5  20       33.75       29.49     23.55 o 
   6   5  20       23.81       -6.13     22.95 o 
   7   5  20        7.35       33.47     26.16 o 
   8   5  20       17.01      -60.36     40.24 o 
   9   5  20        0.05        6.19     47.38 o 
  10   5  20      124.79      129.76     40.49 o 
 -11   6  20       45.15       59.48     29.80 o 
 -10   6  20      301.22      411.91     57.62 o 
  -9   6  20        0.54      -15.58     21.78 o 
  -8   6  20        2.26       -1.63     35.24 o 
  -7   6  20     1247.89     1284.78     54.98 o 
  -6   6  20      827.58      916.17     44.57 o 
  -5   6  20       86.08       83.19     23.93 o 
  -4   6  20        2.69       -7.23     19.38 o 
  -3   6  20        0.14       10.38     27.74 o 
  -2   6  20      686.32      651.34     34.95 o 
  -1   6  20       15.14       -3.64     18.29 o 
   0   6  20        9.02       -2.71     40.83 o 
   1   6  20       55.97       44.52     18.91 o 
   2   6  20        1.73       -0.89     16.65 o 
   3   6  20       77.51       78.23     21.35 o 
   4   6  20        2.32      -33.51     22.34 o 
   5   6  20       58.19       37.47     23.75 o 
   6   6  20        0.13        6.64     25.66 o 
   7   6  20        7.08      -15.69     26.33 o 
   8   6  20        6.70        8.82     28.66 o 
   9   6  20       32.12       18.98     28.91 o 
 -10   7  20      280.75      451.67     63.33 o 
  -9   7  20        0.96      -12.73     24.68 o 
  -8   7  20        3.93      -23.23     23.25 o 
  -7   7  20       95.56       83.48     25.46 o 
  -6   7  20       92.63       82.16     36.67 o 
  -5   7  20      390.66      384.72     32.31 o 
  -4   7  20       23.74       21.56     20.58 o 
  -3   7  20      220.69      183.07     26.26 o 
  -2   7  20      854.00      896.24     45.48 o 
  -1   7  20       14.33      -12.04     21.07 o 
   0   7  20        4.99        7.30     19.96 o 
   1   7  20        7.71       -8.33     19.42 o 
   2   7  20       58.47       84.23     30.82 o 
   3   7  20        0.82       -3.37     18.64 o 
   4   7  20        0.21       -4.27     22.23 o 
   5   7  20       43.45       20.43     39.17 o 
   6   7  20       54.94       36.49     28.76 o 
   7   7  20       90.81      104.92     42.62 o 
   8   7  20       15.83        2.67     29.42 o 
  -9   8  20        0.11       41.78     29.12 o 
  -8   8  20        4.05       21.41     26.07 o 
  -7   8  20        0.33      -21.29     23.97 o 
  -6   8  20       50.87       -1.74     25.29 o 
  -5   8  20        1.26       -7.86     22.81 o 
  -4   8  20        0.43      -17.47     21.79 o 
  -3   8  20      341.95      334.42     45.95 o 
  -2   8  20      163.48      171.78     48.10 o 
  -1   8  20       80.27       49.76     22.77 o 
   0   8  20        0.51      -19.77     19.83 o 
   1   8  20       60.28       99.82     60.12 o 
   2   8  20      651.71      646.54     37.09 o 
   3   8  20        6.91       40.29     25.01 o 
   4   8  20       69.36       45.75     28.32 o 
   5   8  20        0.61        2.29     28.40 o 
   6   8  20       81.46       58.39     30.56 o 
   7   8  20      376.98      441.38     63.45 o 
  -8   9  20       29.66       31.18     27.49 o 
  -7   9  20        0.66       -0.31     25.76 o 
  -6   9  20       48.06        2.23     35.12 o 
  -5   9  20        2.63      -35.75     23.83 o 
  -4   9  20        0.02       -5.69     24.63 o 
  -3   9  20        3.92       17.39     23.38 o 
  -2   9  20       20.30       -0.29     22.59 o 
  -1   9  20       58.47       43.40     23.69 o 
   0   9  20        6.22       -6.09     21.89 o 
   1   9  20       25.11        8.64     22.51 o 
   2   9  20        0.03      -16.61     21.11 o 
   3   9  20       40.91       63.57     32.38 o 
   4   9  20      478.61      459.67     62.26 o 
   5   9  20      156.39      270.25     46.79 o 
  -5  10  20       19.48        6.77     28.32 o 
  -4  10  20       92.16       88.88     29.26 o 
  -3  10  20      531.42      524.89     40.33 o 
  -2  10  20       52.53       45.82     26.64 o 
  -1  10  20      190.15      171.17     28.81 o 
   0  10  20      414.13      412.45     34.91 o 
   1  10  20       55.46       77.20     27.48 o 
   2  10  20      134.97      151.67     39.29 o 
   3  10  20      112.86      113.33     39.29 o 
 -13   1  21        5.57       46.19     43.33 o 
 -12   1  21      165.70      209.12     65.12 o 
 -11   1  21        1.47       12.43     25.21 o 
 -10   1  21     1284.61     1318.28     56.82 o 
  -9   1  21     1709.48     1820.69     70.02 o 
  -8   1  21      136.42      137.87     25.83 o 
  -7   1  21        0.37       -5.95     19.45 o 
  -6   1  21       14.10        7.59     18.92 o 
  -5   1  21      223.09      224.96     26.71 o 
  -4   1  21       57.30      101.32     31.34 o 
  -3   1  21       11.40       -8.08     11.42 o 
  -2   1  21      378.37      349.81     20.84 o 
  -1   1  21       65.22       56.39     17.67 o 
   0   1  21       64.45       51.76     22.38 o 
   1   1  21        0.06       16.63     15.72 o 
   2   1  21        8.71      -13.62     15.47 o 
   3   1  21       16.64       26.08     27.98 o 
   4   1  21      135.55       98.12     27.72 o 
   5   1  21        3.72       51.86     30.00 o 
   6   1  21        3.18      -13.00     25.08 o 
   7   1  21      247.26      299.62     38.45 o 
   8   1  21       19.64       19.31     28.54 o 
   9   1  21       16.33        1.73     60.72 o 
  10   1  21       68.18       -5.70     29.71 o 
  11   1  21        0.39      -16.51     34.64 o 
 -13   2  21       22.84       99.53     45.48 o 
 -12   2  21       95.14      116.67     42.38 o 
 -11   2  21       13.10       -1.42     25.08 o 
 -10   2  21      111.90      117.61     30.83 o 
  -9   2  21      960.57      895.53     45.88 o 
  -8   2  21      111.94      107.89     25.34 o 
  -7   2  21       12.41        8.66     20.26 o 
  -6   2  21       25.47       18.90     20.47 o 
  -5   2  21      107.79      108.36     16.91 o 
  -4   2  21        0.10       -4.00     20.12 o 
  -3   2  21       68.45       59.96     40.95 o 
  -2   2  21      115.18      105.32     16.67 o 
  -1   2  21      140.11      138.86     17.87 o 
   0   2  21      210.77      293.44     40.54 o 
   1   2  21        9.79       -4.50     14.87 o 
   2   2  21       29.32       29.62     17.41 o 
   3   2  21        0.36       16.66     18.09 o 
   4   2  21      137.84      188.38     36.67 o 
   5   2  21        3.19       -5.67     24.32 o 
   6   2  21       85.35       74.86     28.87 o 
   7   2  21       76.74       82.45     31.66 o 
   8   2  21        2.28       -0.77     29.46 o 
   9   2  21      122.00      121.97     35.42 o 
  10   2  21      191.04      116.40     36.08 o 
 -12   3  21       24.93      -32.38     37.38 o 
 -11   3  21       60.77       95.24     38.57 o 
 -10   3  21        0.21      -28.10     34.29 o 
  -9   3  21       23.39        5.48     32.38 o 
  -8   3  21       70.39       71.43     35.48 o 
  -7   3  21      240.69      259.53     45.48 o 
  -6   3  21     1347.94     1309.02     51.66 o 
  -5   3  21       11.77        1.61     16.15 o 
  -4   3  21      218.66      228.57     26.13 o 
  -3   3  21       25.98       14.62     18.45 o 
  -2   3  21       15.49       -2.33     16.48 o 
  -1   3  21      123.48      120.07     21.34 o 
   0   3  21       67.66       53.18     20.74 o 
   1   3  21      206.10      183.11     28.67 o 
   2   3  21      417.93      384.09     23.11 o 
   3   3  21        0.36      -15.05     20.37 o 
   4   3  21        0.07        3.71     18.31 o 
   5   3  21       18.89       -0.76     26.51 o 
   6   3  21        1.57      -17.31     26.43 o 
   7   3  21       28.31       52.38     39.05 o 
   8   3  21       33.70       31.09     28.81 o 
   9   3  21      451.72      566.48     53.36 o 
  10   3  21      212.64      163.08     38.95 o 
 -12   4  21      141.03      134.53     43.81 o 
 -11   4  21        9.56      -18.10     36.43 o 
 -10   4  21       89.22      134.29     41.67 o 
  -9   4  21        7.94       18.81     34.29 o 
  -8   4  21      300.59      326.19     46.91 o 
  -7   4  21     4156.54     4306.45    132.94 o 
  -6   4  21        7.89      -35.19     41.91 o 
  -5   4  21      352.09      359.76     28.36 o 
  -4   4  21       33.38       14.74     18.24 o 
  -3   4  21       42.85       35.81     18.24 o 
  -2   4  21       33.67       17.25     18.70 o 
  -1   4  21        3.41       11.21     17.86 o 
   0   4  21       13.01       15.76     15.32 o 
   1   4  21      144.35      110.11     18.62 o 
   2   4  21      396.08      383.93     24.49 o 
   3   4  21      311.58      355.30     29.23 o 
   4   4  21       30.23       27.20     17.67 o 
   5   4  21       56.32       81.27     34.17 o 
   6   4  21        6.26       35.00     39.29 o 
   7   4  21        2.75      -11.49     32.02 o 
   8   4  21        1.07       13.69     37.86 o 
   9   4  21      262.37      361.59     46.72 o 
  10   4  21        4.78      -26.10     34.83 o 
 -11   5  21        0.06      -29.76     39.29 o 
 -10   5  21       53.69        0.24     37.38 o 
  -9   5  21        6.82       16.19     35.48 o 
  -8   5  21      151.27       34.46     75.36 o 
  -7   5  21      248.49      312.97     32.54 o 
  -6   5  21      943.38     1012.89     46.50 o 
  -5   5  21      183.44      213.14     58.33 o 
  -4   5  21     1609.30     1811.17    116.19 o 
  -3   5  21        6.01       -2.09     18.61 o 
  -2   5  21       48.76       27.04     19.34 o 
  -1   5  21       27.66       20.57     17.92 o 
   0   5  21        5.03       -9.68     18.34 o 
   1   5  21       50.67       81.33     35.11 o 
   2   5  21      161.35      210.82     38.33 o 
   3   5  21      208.74      205.84     36.62 o 
   4   5  21      104.33       59.11     26.48 o 
   5   5  21        2.41       13.13     23.68 o 
   6   5  21        9.91       14.54     23.74 o 
   7   5  21        3.55       11.83     28.60 o 
   8   5  21       41.27       35.43     30.06 o 
   9   5  21        0.77       15.00     52.14 o 
 -11   6  21      121.76      146.43     45.48 o 
 -10   6  21       73.77       13.81     40.00 o 
  -9   6  21        5.49       13.10     36.67 o 
  -8   6  21        1.70      -31.76     23.65 o 
  -7   6  21     1643.39     1776.77     68.68 o 
  -6   6  21      167.61      141.72     26.82 o 
  -5   6  21        9.93       -0.36     22.39 o 
  -4   6  21       38.82        2.49     20.56 o 
  -3   6  21       13.30       -7.07     19.42 o 
  -2   6  21        2.98       -4.02     19.38 o 
  -1   6  21        0.12       -9.56     19.59 o 
   0   6  21       75.44       68.38     21.38 o 
   1   6  21       35.92       25.56     20.62 o 
   2   6  21       57.45       50.92     19.16 o 
   3   6  21       38.72       70.21     20.84 o 
   4   6  21       41.07       22.34     31.43 o 
   5   6  21        0.00       -8.28     23.83 o 
   6   6  21        0.31      -20.38     24.17 o 
   7   6  21        0.12      -20.52     32.38 o 
   8   6  21       24.17       16.24     66.91 o 
 -10   7  21       34.45      -11.19     40.95 o 
  -9   7  21        4.36        2.38     25.96 o 
  -8   7  21       75.36       26.87     24.50 o 
  -7   7  21     1274.02     1409.66     60.00 o 
  -6   7  21       44.79       -5.57     23.29 o 
  -5   7  21        0.98       18.89     21.31 o 
  -4   7  21        3.86      -15.56     36.07 o 
  -3   7  21      870.68      932.45     44.01 o 
  -2   7  21       57.51       43.39     22.61 o 
  -1   7  21        2.22      -27.54     23.21 o 
   0   7  21        0.00      -22.18     20.86 o 
   1   7  21      417.20      422.65     30.12 o 
   2   7  21       18.48       -9.73     22.36 o 
   3   7  21        0.24       -3.52     19.17 o 
   4   7  21        2.78      -18.05     25.06 o 
   5   7  21      425.91      500.61     39.51 o 
   6   7  21      145.02      109.30     51.19 o 
   7   7  21       24.24       28.68     30.65 o 
  -8   8  21        3.66       -3.09     27.52 o 
  -7   8  21       98.65      176.54     31.56 o 
  -6   8  21        7.13      -28.86     24.54 o 
  -5   8  21        3.25      -22.73     22.83 o 
  -4   8  21        0.09        6.50     25.24 o 
  -3   8  21      558.49      585.89     36.18 o 
  -2   8  21      211.93      195.70     28.47 o 
  -1   8  21       50.27       52.06     28.45 o 
   0   8  21        1.25       -5.03     21.35 o 
   1   8  21       10.56       -4.09     22.42 o 
   2   8  21       49.54       24.75     27.86 o 
   3   8  21        7.36       13.10     31.19 o 
   4   8  21       75.84       34.56     28.77 o 
   5   8  21        1.26      -22.56     26.74 o 
   6   8  21      260.60      289.51     38.48 o 
  -6   9  21       12.28       -2.71     25.89 o 
  -5   9  21        2.72        8.96     27.29 o 
  -4   9  21       17.63       -2.71     26.26 o 
  -3   9  21        2.70      -36.09     24.06 o 
  -2   9  21       15.36       31.88     24.66 o 
  -1   9  21      139.65      138.32     30.00 o 
   0   9  21       21.90       34.21     30.60 o 
   1   9  21       99.82      112.47     26.88 o 
   2   9  21        1.50       -1.43     33.33 o 
   3   9  21        5.55       -8.81     34.52 o 
   4   9  21      308.78      396.67     52.38 o 
  -3  10  21      405.90      422.43     41.72 o 
  -2  10  21       15.64        2.16     27.08 o 
  -1  10  21      730.06      611.44     39.05 o 
   0  10  21      168.93      165.60     32.02 o 
   1  10  21        5.07        5.91     25.24 o 
 -12   0  22       56.23       32.14     41.67 o 
 -11   0  22       57.69       57.38     41.19 o 
 -10   0  22      740.52      811.68     62.62 o 
  -9   0  22      640.72      698.34     57.62 o 
  -8   0  22       41.81       11.67     32.86 o 
  -7   0  22       19.03       35.95     30.95 o 
  -6   0  22      196.87      174.05     39.29 o 
  -5   0  22        3.71       -9.05     23.57 o 
  -4   0  22        1.64      -16.67     26.67 o 
  -3   0  22      414.20      385.58     26.29 o 
  -2   0  22     1324.88     1199.00    169.05 o 
  -1   0  22       22.53       -9.52     25.00 o 
   0   0  22        7.85       13.18     19.85 o 
   1   0  22      112.77      125.72     35.71 o 
   2   0  22      114.32      126.43     36.91 o 
   3   0  22       68.76       84.52     36.19 o 
   4   0  22        4.21       11.19     34.05 o 
   5   0  22        0.08       26.43     39.29 o 
   6   0  22      537.69      556.67     58.10 o 
   7   0  22      403.82      474.29     64.52 o 
   8   0  22       46.85      -13.33     42.14 o 
   9   0  22       11.89        3.33     46.19 o 
  10   0  22       12.96       88.33     52.38 o 
 -12   1  22        1.88      -13.94     28.53 o 
 -11   1  22      184.22      244.30     33.50 o 
 -10   1  22        2.69       27.29     27.86 o 
  -9   1  22      278.13      313.78     34.26 o 
  -8   1  22        2.25      -21.49     21.80 o 
  -7   1  22       19.94       12.94     21.12 o 
  -6   1  22        0.00       -5.19     19.25 o 
  -5   1  22       10.07        6.28     19.61 o 
  -4   1  22        0.98       -8.05     14.12 o 
  -3   1  22        1.75       -5.12     14.60 o 
  -2   1  22      211.69      261.41     21.56 o 
  -1   1  22      339.37      338.98     21.62 o 
   0   1  22       12.16        5.37     14.33 o 
   1   1  22       13.64       23.32     16.78 o 
   2   1  22       21.53       24.23     17.05 o 
   3   1  22        5.57       23.42     23.74 o 
   4   1  22        1.74       17.06     28.81 o 
   5   1  22        3.42      -25.65     24.41 o 
   6   1  22        3.54      -20.77     26.94 o 
   7   1  22       62.34       14.21     30.24 o 
   8   1  22        3.23       -7.44     29.84 o 
   9   1  22       56.34       28.30     63.69 o 
  10   1  22       88.75       90.13     35.39 o 
 -12   2  22        0.55       41.91     38.57 o 
 -11   2  22       96.56       44.62     26.71 o 
 -10   2  22      380.56      429.62     49.88 o 
  -9   2  22      292.27      317.15     34.40 o 
  -8   2  22       13.92       10.24     22.45 o 
  -7   2  22       23.93       26.85     22.45 o 
  -6   2  22       10.23        9.70     20.20 o 
  -5   2  22        8.41       -7.91     17.69 o 
  -4   2  22        3.87        6.37     17.38 o 
  -3   2  22      188.40      147.18     23.20 o 
  -2   2  22      663.11      676.54     34.41 o 
  -1   2  22      522.33      573.34     26.68 o 
   0   2  22       26.74       25.38     16.35 o 
   1   2  22       13.64        8.19     15.30 o 
   2   2  22       43.63       46.57     21.45 o 
   3   2  22       15.73       27.42     19.48 o 
   4   2  22       23.51       26.94     25.73 o 
   5   2  22        6.39      -29.64     25.87 o 
   6   2  22       35.94       57.41     28.28 o 
   7   2  22        4.23       -8.12     26.37 o 
   8   2  22        9.68       49.62     32.16 o 
   9   2  22       28.17       66.74     35.07 o 
  10   2  22      164.00      217.59     73.69 o 
 -12   3  22        1.49      -57.50     38.33 o 
 -11   3  22      191.86      241.91     48.57 o 
 -10   3  22       12.37       36.91     39.52 o 
  -9   3  22       41.52       20.00     34.76 o 
  -8   3  22       65.04       54.52     36.91 o 
  -7   3  22       35.21       24.76     31.19 o 
  -6   3  22      669.69      685.71     35.41 o 
  -5   3  22        7.92      -15.72     16.87 o 
  -4   3  22       16.90      -15.56     18.20 o 
  -3   3  22      562.68      615.48     33.57 o 
  -2   3  22      413.15      432.11     28.37 o 
  -1   3  22       34.38       44.00     23.58 o 
   0   3  22       20.46        5.67     15.57 o 
   1   3  22      217.46      198.83     27.45 o 
   2   3  22       82.15       78.79     18.58 o 
   3   3  22       11.86        0.34     17.32 o 
   4   3  22       21.74        7.94     18.60 o 
   5   3  22        0.04       -0.83     27.02 o 
   6   3  22       22.59       17.35     29.34 o 
   7   3  22        6.80       18.70     30.55 o 
   8   3  22        3.83       36.58     31.06 o 
   9   3  22      377.02      405.81     80.12 o 
 -11   4  22       77.97      116.91     45.24 o 
 -10   4  22        2.13       -2.38     34.52 o 
  -9   4  22       46.27       37.38     36.43 o 
  -8   4  22       10.95       30.48     33.33 o 
  -7   4  22     2174.98     2267.89    119.76 o 
  -6   4  22       45.92       -4.14     45.60 o 
  -5   4  22      886.00      894.63     41.74 o 
  -4   4  22       11.29       14.87     36.31 o 
  -3   4  22        3.37       38.91     32.98 o 
  -2   4  22        2.82       -2.04     19.52 o 
  -1   4  22       30.77       28.75     19.12 o 
   0   4  22        2.97       17.97     16.68 o 
   1   4  22       91.83       80.85     25.29 o 
   2   4  22        9.91        6.74     17.52 o 
   3   4  22      615.32      566.93     28.25 o 
   4   4  22        0.02      -18.42     17.41 o 
   5   4  22        2.38      -35.01     23.34 o 
   6   4  22        2.19      -33.10     39.05 o 
   7   4  22       15.21      -30.44     35.12 o 
   8   4  22        8.09       -0.45     33.06 o 
   9   4  22        2.50       -5.34     35.76 o 
 -11   5  22       37.33       67.86     42.38 o 
 -10   5  22        0.00       34.52     39.05 o 
  -9   5  22      102.39      118.81     42.14 o 
  -8   5  22        4.53      -27.62     35.24 o 
  -7   5  22      160.82      177.72     28.67 o 
  -6   5  22       59.09      112.76     27.54 o 
  -5   5  22       15.87       27.44     22.16 o 
  -4   5  22     1520.44     1699.83     64.29 o 
  -3   5  22      547.17      527.75     32.44 o 
  -2   5  22        0.57      -10.22     22.38 o 
  -1   5  22        9.27       -2.15     19.85 o 
   0   5  22        3.81      -25.99     19.16 o 
   1   5  22       57.90       51.36     18.29 o 
   2   5  22       63.84       60.89     29.67 o 
   3   5  22      156.81      159.40     31.40 o 
   4   5  22       75.29       26.56     23.99 o 
   5   5  22        1.29        3.00     22.95 o 
   6   5  22        4.05       43.80     36.79 o 
   7   5  22        2.57       21.59     27.26 o 
   8   5  22       53.43       57.00     52.50 o 
 -10   6  22        8.15       41.19     41.19 o 
  -9   6  22        1.28       20.71     40.24 o 
  -8   6  22       46.98       32.67     28.81 o 
  -7   6  22      188.97      184.51     53.69 o 
  -6   6  22        6.14        8.94     23.90 o 
  -5   6  22      888.41      909.71     99.88 o 
  -4   6  22      240.45      264.34     31.16 o 
  -3   6  22       44.43       47.32     21.79 o 
  -2   6  22        4.66       -3.94     20.27 o 
  -1   6  22       15.97        5.90     19.51 o 
   0   6  22       57.79       50.85     22.88 o 
   1   6  22        1.40        8.16     21.21 o 
   2   6  22        6.21        0.58     18.18 o 
   3   6  22      423.62      424.69     64.52 o 
   4   6  22      427.33      423.91     35.87 o 
   5   6  22       11.91       12.47     39.41 o 
   6   6  22        0.00      -32.68     25.79 o 
   7   6  22        2.08       15.76     28.15 o 
  -9   7  22       70.25       56.67     43.10 o 
  -8   7  22       11.95       -1.08     26.50 o 
  -7   7  22      145.15      184.06     42.26 o 
  -6   7  22        0.04      -15.36     23.99 o 
  -5   7  22       12.55        5.99     25.98 o 
  -4   7  22     1949.58     2122.88     77.75 o 
  -3   7  22       19.45        6.42     22.80 o 
  -2   7  22        0.12      -14.83     21.55 o 
  -1   7  22       20.24      -32.11     22.98 o 
   0   7  22        8.69      -20.26     27.86 o 
   1   7  22       22.67       -1.90     22.22 o 
   2   7  22        0.01       -2.63     22.88 o 
   3   7  22       29.58       35.95     31.07 o 
   4   7  22        0.27       13.61     28.14 o 
   5   7  22        0.00       43.70     37.02 o 
   6   7  22       32.15       47.22     30.19 o 
  -7   8  22        3.20       -7.80     26.62 o 
  -6   8  22        0.20      -38.13     25.42 o 
  -5   8  22       26.20       32.33     25.25 o 
  -4   8  22       10.17       17.40     25.08 o 
  -3   8  22       13.41      -22.02     43.21 o 
  -2   8  22       34.33       -1.36     22.57 o 
  -1   8  22       71.09       44.81     45.24 o 
   0   8  22      137.96      123.35     26.88 o 
   1   8  22        5.99       15.49     26.67 o 
   2   8  22        7.32      -19.23     24.12 o 
   3   8  22      149.04      144.76     39.29 o 
   4   8  22       17.32       35.07     30.04 o 
   5   8  22        2.47      -38.78     30.08 o 
  -5   9  22       27.49        3.30     28.03 o 
  -4   9  22       61.61       72.32     30.71 o 
  -3   9  22       81.73       39.94     28.43 o 
  -2   9  22      197.40      164.25     47.98 o 
  -1   9  22      236.13      210.14     36.55 o 
   0   9  22       51.48       39.47     33.93 o 
   1   9  22        0.32       -1.08     25.56 o 
   2   9  22        0.21      -14.52     33.57 o 
 -11   1  23        3.39      -26.63     26.59 o 
 -10   1  23      297.73      433.44     40.81 o 
  -9   1  23       51.04       80.22     27.36 o 
  -8   1  23       17.17      -23.34     24.17 o 
  -7   1  23      101.78       99.34     26.34 o 
  -6   1  23       18.37       20.65     22.18 o 
  -5   1  23        5.04        9.62     21.29 o 
  -4   1  23        0.45      -24.68     19.61 o 
  -3   1  23       38.95       20.82     15.95 o 
  -2   1  23        6.81        8.94     14.58 o 
  -1   1  23        5.12       25.31     16.64 o 
   0   1  23       23.91       33.99     18.03 o 
   1   1  23       77.65       69.10     22.77 o 
   2   1  23        0.15       19.36     24.29 o 
   3   1  23        2.98       -9.70     24.50 o 
   4   1  23        3.18       29.20     27.35 o 
   5   1  23      471.69      539.72     42.44 o 
   6   1  23        3.00        5.82     29.27 o 
   7   1  23        4.49       13.99     28.78 o 
   8   1  23       24.52        8.45     38.81 o 
   9   1  23      705.89      573.63     45.79 o 
 -11   2  23      376.52      542.30     45.68 o 
 -10   2  23      198.11      253.52     34.18 o 
  -9   2  23        0.00        0.40     24.83 o 
  -8   2  23      125.02       92.61     25.84 o 
  -7   2  23       16.68       37.06     22.90 o 
  -6   2  23        1.21      -17.61     21.07 o 
  -5   2  23        2.87        0.24     31.67 o 
  -4   2  23       10.79       45.50     19.33 o 
  -3   2  23        2.12        3.03     19.52 o 
  -2   2  23      336.56      375.90     28.54 o 
  -1   2  23       86.46       88.45     24.33 o 
   0   2  23      104.92      131.15     37.82 o 
   1   2  23       90.56      109.43     19.18 o 
   2   2  23        4.34      -15.52     21.05 o 
   3   2  23        3.96       17.20     20.13 o 
   4   2  23       57.49       17.24     26.74 o 
   5   2  23       53.21       41.70     28.32 o 
   6   2  23        3.87       -2.47     28.94 o 
   7   2  23       17.48      -17.43     30.91 o 
   8   2  23        0.03      -12.76     32.37 o 
   9   2  23       44.02       32.39     35.80 o 
 -11   3  23      117.38      115.95     45.95 o 
 -10   3  23       26.41       37.14     39.52 o 
  -9   3  23        8.50       39.76     39.05 o 
  -8   3  23      181.89      246.67     47.38 o 
  -7   3  23       38.56       24.29     34.52 o 
  -6   3  23       74.69       75.00     34.05 o 
  -5   3  23      205.95      117.59    101.43 o 
  -4   3  23        8.48       -5.99     18.59 o 
  -3   3  23        9.77       10.34     24.88 o 
  -2   3  23      746.05      865.00     40.59 o 
  -1   3  23       22.45       26.60     20.06 o 
   0   3  23       42.11       30.73     17.57 o 
   1   3  23        4.00        2.62     16.83 o 
   2   3  23       57.20       46.45     18.19 o 
   3   3  23       14.95       -0.82     18.17 o 
   4   3  23        0.00      -17.43     23.85 o 
   5   3  23       19.62        9.07     28.02 o 
   6   3  23      107.10       81.89     32.67 o 
   7   3  23        5.84        6.14     31.06 o 
   8   3  23        4.38      -30.43     33.42 o 
 -10   4  23      143.04      106.43     45.48 o 
  -9   4  23        0.36       -3.10     36.67 o 
  -8   4  23       15.46       19.29     36.67 o 
  -7   4  23      173.97      118.33     43.57 o 
  -5   4  23        5.08       11.79     21.44 o 
  -4   4  23      400.28      400.73     30.57 o 
  -3   4  23       10.38        0.72     19.17 o 
  -2   4  23       17.84       10.47     21.37 o 
  -1   4  23       18.26       21.19     20.41 o 
   0   4  23       23.59        4.66     19.92 o 
   1   4  23        1.40        7.48     18.15 o 
   2   4  23      215.23      216.94     33.78 o 
   3   4  23      139.58      105.80     32.08 o 
   4   4  23      155.56      154.93     31.89 o 
   5   4  23       12.70        5.98     25.17 o 
   6   4  23        2.18       23.43     26.83 o 
   7   4  23       47.29       55.24     46.19 o 
   8   4  23        0.13      -20.45     34.73 o 
 -10   5  23       13.51      -51.43     39.05 o 
  -9   5  23       68.63       63.81     41.91 o 
  -8   5  23       36.64       40.00     38.10 o 
  -7   5  23       27.69      -11.48     53.33 o 
  -6   5  23     3514.56     3578.30    115.73 o 
  -5   5  23     5311.15     5967.75    179.22 o 
  -4   5  23        4.46      -19.99     23.81 o 
  -3   5  23        0.32       15.60     22.73 o 
  -2   5  23      306.58      299.56     32.77 o 
  -1   5  23       11.31       -9.45     20.94 o 
   0   5  23        1.54      -26.44     20.19 o 
   1   5  23        2.94        6.80     21.14 o 
   2   5  23       75.24       53.18     21.01 o 
   3   5  23      737.91      753.94     34.38 o 
   4   5  23      107.84       76.53     26.86 o 
   5   5  23        0.57       40.96     27.20 o 
   6   5  23       40.35       57.62     28.57 o 
   7   5  23       37.40       65.19     30.49 o 
  -9   6  23      362.75      462.15     64.05 o 
  -8   6  23       15.52       43.81     45.00 o 
  -7   6  23        0.00       -1.69     35.24 o 
  -6   6  23      301.94      312.80     63.93 o 
  -5   6  23      428.79      440.64     32.94 o 
  -4   6  23      155.19      148.19     28.35 o 
  -3   6  23        0.85       -2.37     30.71 o 
  -2   6  23       11.11        4.96     21.62 o 
  -1   6  23       70.20       47.51     22.88 o 
   0   6  23        3.35      -17.10     25.60 o 
   1   6  23       12.61       -3.12     21.47 o 
   2   6  23      388.39      385.68     61.31 o 
   3   6  23     1091.98     1083.58     42.71 o 
   4   6  23       74.26       83.27     27.85 o 
   5   6  23        0.07      -19.92     25.66 o 
   6   6  23       39.28       40.97     29.32 o 
  -8   7  23        0.09      -13.13     27.60 o 
  -7   7  23        9.31       -1.37     28.10 o 
  -6   7  23       14.58       -5.81     42.50 o 
  -5   7  23     2317.81     2411.56     87.33 o 
  -4   7  23       45.68       42.13     41.55 o 
  -3   7  23        0.04       18.29     23.58 o 
  -2   7  23        9.55       -6.51     22.44 o 
  -1   7  23       57.28       54.03     39.88 o 
   0   7  23       12.95       -3.90     23.55 o 
   1   7  23        0.05      -25.96     23.21 o 
   2   7  23        1.27      -10.37     24.69 o 
   3   7  23      499.95      492.63     47.86 o 
   4   7  23        0.05       15.85     29.04 o 
   5   7  23        2.31      -18.93     27.48 o 
  -6   8  23       12.14       -3.73     34.52 o 
  -5   8  23        7.50      -14.76     25.71 o 
  -4   8  23       43.65        7.34     26.26 o 
  -3   8  23       15.29        8.26     25.44 o 
  -2   8  23       46.61       13.57     24.86 o 
  -1   8  23       15.84       19.11     24.52 o 
   0   8  23        8.37      -22.44     24.41 o 
   1   8  23        0.64       -6.33     24.88 o 
   2   8  23        0.03      -20.26     25.99 o 
   3   8  23        0.00       -7.14     33.81 o 
 -11   0  24      158.49      130.48     50.24 o 
 -10   0  24       62.16       57.38     44.76 o 
  -9   0  24      136.05      151.67     46.19 o 
  -8   0  24     8850.23     8729.87    362.86 o 
  -7   0  24      273.52      290.72     48.81 o 
  -6   0  24        0.96       18.57     32.14 o 
  -5   0  24       78.92       32.62     32.62 o 
  -4   0  24       48.68       35.48     31.67 o 
  -3   0  24       34.71       35.48     31.43 o 
  -2   0  24        2.16       21.69     32.50 o 
  -1   0  24       86.91       65.18     21.43 o 
   0   0  24     2779.16     3294.33    157.62 o 
   1   0  24      154.79      185.95     43.81 o 
   2   0  24        0.94      -33.33     33.10 o 
   3   0  24       47.87       21.67     36.43 o 
   4   0  24      774.27      707.63     62.62 o 
   5   0  24       48.76       45.95     43.57 o 
   6   0  24       10.65      -59.52     42.86 o 
   7   0  24      114.07       82.86     50.71 o 
   8   0  24     3636.44     3040.04    161.43 o 
 -11   1  24       53.88       76.15     31.71 o 
 -10   1  24        2.18      -18.61     26.35 o 
  -9   1  24      189.10      236.86     33.82 o 
  -8   1  24       67.88       67.34     27.26 o 
  -7   1  24       73.13       48.16     26.08 o 
  -6   1  24       14.61       17.65     23.92 o 
  -5   1  24       15.53        5.87     20.95 o 
  -4   1  24        6.14      -18.32     32.26 o 
  -3   1  24       39.18       40.69     16.63 o 
  -2   1  24       21.37       13.14     20.68 o 
  -1   1  24       14.54       34.67     18.85 o 
   0   1  24     1266.92     1344.21     45.59 o 
   1   1  24        4.23       28.96     22.20 o 
   2   1  24        0.65       10.31     25.73 o 
   3   1  24       25.14       40.44     26.84 o 
   4   1  24       14.13        8.83     26.94 o 
   5   1  24        6.31        2.78     39.05 o 
   6   1  24        1.31      -12.10     29.99 o 
   7   1  24       70.64       38.37     64.41 o 
   8   1  24     3684.89     3539.44    127.61 o 
 -10   2  24       20.39       21.02     29.24 o 
  -9   2  24       96.29      100.23     41.91 o 
  -8   2  24       41.37       36.21     24.69 o 
  -7   2  24      124.80      165.70     29.04 o 
  -6   2  24       38.07       15.95     34.76 o 
  -5   2  24        0.17        2.14     31.67 o 
  -4   2  24       20.19       -4.97     18.86 o 
  -3   2  24      119.71      107.47     27.14 o 
  -2   2  24        9.57       -3.05     20.16 o 
  -1   2  24        1.83       11.25     20.34 o 
   0   2  24       18.50        4.86     17.64 o 
   1   2  24        5.47      -14.27     17.27 o 
   2   2  24       25.40        6.94     18.08 o 
   3   2  24       10.51       25.96     29.54 o 
   4   2  24      395.68      527.25     43.40 o 
   5   2  24      131.43      133.56     37.98 o 
   6   2  24       15.71       15.04     31.15 o 
   7   2  24        0.60        5.79     31.88 o 
   8   2  24     2393.15     2346.20    189.53 o 
 -10   3  24        9.05       -5.71     39.29 o 
  -9   3  24        2.59      -37.62     36.43 o 
  -8   3  24      250.08      305.72     51.91 o 
  -7   3  24      171.77      131.43     39.76 o 
  -6   3  24      240.60      251.91     47.86 o 
  -5   3  24      854.58      798.82     63.10 o 
  -4   3  24       68.41       48.25     22.66 o 
  -3   3  24       10.07      -13.83     20.03 o 
  -2   3  24      319.75      283.43     30.07 o 
  -1   3  24      160.92      212.34     39.17 o 
   0   3  24       18.00       13.64     20.99 o 
   1   3  24        1.74      -20.13     17.06 o 
   2   3  24        1.61      -12.32     17.89 o 
   3   3  24      199.32      212.55     35.54 o 
   4   3  24       17.18        6.01     22.46 o 
   5   3  24       31.22       20.21     31.74 o 
   6   3  24       36.09        1.69     31.18 o 
   7   3  24      103.70       99.50     60.24 o 
  -9   4  24       78.71       98.10     43.33 o 
  -8   4  24       22.24      -14.05     38.10 o 
  -7   4  24       17.93       17.86     38.10 o 
  -6   4  24       12.88        8.57     38.10 o 
  -5   4  24      269.25      287.20     28.21 o 
  -4   4  24       27.45        7.23     23.65 o 
  -3   4  24        0.29      -29.41     21.73 o 
  -2   4  24       18.97        4.98     20.18 o 
  -1   4  24        2.04       17.18     21.42 o 
   0   4  24        3.72       -4.61     20.68 o 
   1   4  24        5.03      -14.15     20.80 o 
   2   4  24      358.87      330.63     25.91 o 
   3   4  24       21.60       16.99     20.10 o 
   4   4  24       25.86      -11.11     20.07 o 
   5   4  24       32.60       31.57     27.33 o 
   6   4  24       47.46       51.87     29.29 o 
   7   4  24        0.15       11.67     49.05 o 
  -9   5  24        0.90       28.81     41.67 o 
  -8   5  24        2.15        3.33     39.76 o 
  -7   5  24        8.84       -3.33     38.57 o 
  -6   5  24     2571.14     2861.84     97.74 o 
  -5   5  24     6256.03     6598.18    286.19 o 
  -4   5  24       31.64       17.08     25.02 o 
  -3   5  24       16.97       22.12     40.12 o 
  -2   5  24     1807.87     1930.25     71.68 o 
  -1   5  24      122.75       58.24     24.37 o 
   0   5  24        0.20      -12.28     21.79 o 
   1   5  24        0.90      -31.22     20.81 o 
   2   5  24       78.97       73.39     21.35 o 
   3   5  24      416.00      441.47     38.84 o 
   4   5  24       32.05        4.39     34.17 o 
   5   5  24        0.08       -9.46     32.74 o 
   6   5  24      106.53       55.49     30.56 o 
  -8   6  24        0.71       16.43     41.67 o 
  -7   6  24      405.76      386.71     38.83 o 
  -6   6  24     7139.89     7630.36    225.65 o 
  -5   6  24      725.27      707.64     39.98 o 
  -4   6  24       35.18       49.77     25.73 o 
  -3   6  24       29.52       20.11     25.00 o 
  -2   6  24        2.26      -15.45     23.80 o 
  -1   6  24      106.31       64.19     44.41 o 
   0   6  24        6.97       -2.34     22.02 o 
   1   6  24       27.83       11.80     24.61 o 
   2   6  24      508.28      478.30     36.79 o 
   3   6  24      320.95      352.04     31.17 o 
   4   6  24        6.04      -34.73     25.36 o 
   5   6  24        7.21        7.76     42.38 o 
  -6   7  24     1608.63     1687.28     69.69 o 
  -5   7  24       79.78       49.09     30.95 o 
  -4   7  24        2.44      -13.64     25.15 o 
  -3   7  24      213.65      197.49     30.74 o 
  -2   7  24      635.69      723.47     47.02 o 
  -1   7  24      121.34      125.48     28.92 o 
   0   7  24        1.20      -29.76     24.59 o 
   1   7  24       45.53       20.79     28.45 o 
   2   7  24     1592.32     1646.86     66.12 o 
   3   7  24       62.98       81.67     38.81 o 
   4   7  24        0.31      -30.46     57.98 o 
  -3   8  24        0.78      -22.58     26.47 o 
  -2   8  24      153.79      165.12     30.95 o 
  -1   8  24       26.95       26.04     24.60 o 
   0   8  24        2.76        8.66     25.11 o 
   1   8  24       17.22        2.78     25.82 o 
 -10   1  25        2.23       30.02     30.98 o 
  -9   1  25     3928.22     4013.54    133.92 o 
  -8   1  25      567.01      631.72     42.26 o 
  -7   1  25        9.80       15.53     24.64 o 
  -6   1  25       52.01       48.74     25.72 o 
  -5   1  25       67.33       57.75     26.31 o 
  -4   1  25        0.08      -11.09     22.70 o 
  -3   1  25        2.64        8.81     30.48 o 
  -2   1  25       12.40      -16.82     21.97 o 
  -1   1  25     1777.58     1870.18     69.34 o 
   0   1  25       51.60       83.54     21.35 o 
   1   1  25        0.95       10.94     23.57 o 
   2   1  25        1.69        3.19     27.91 o 
   3   1  25        0.14      -40.98     27.63 o 
   4   1  25        1.99       20.15     29.76 o 
   5   1  25       13.25       26.28     31.25 o 
   6   1  25       14.44       -8.21     33.00 o 
   7   1  25     3181.94     3109.92    115.48 o 
  -9   2  25      287.91      314.81     39.28 o 
  -8   2  25       21.46       22.26     25.93 o 
  -7   2  25        0.18       -0.95     35.48 o 
  -6   2  25      210.53      247.86     47.62 o 
  -5   2  25       35.95       21.67     35.24 o 
  -4   2  25        0.02       -7.14     33.57 o 
  -3   2  25       32.24       12.62     22.65 o 
  -2   2  25        2.03       -2.69     21.67 o 
  -1   2  25      506.55      468.34     31.98 o 
   0   2  25        5.03       -8.14     17.99 o 
   1   2  25        0.03       19.47     19.45 o 
   2   2  25       45.75       23.70     19.17 o 
   3   2  25       72.22      181.19     48.81 o 
   4   2  25        0.42      -43.44     30.33 o 
   5   2  25       15.99       -2.64     41.91 o 
   6   2  25        4.78       -6.83     32.50 o 
   7   2  25     3862.94     3668.20    130.73 o 
  -9   3  25       10.91       24.05     39.29 o 
  -8   3  25       74.49      118.57     41.67 o 
  -7   3  25       38.47       76.91     39.29 o 
  -6   3  25     1116.47     1154.78     78.33 o 
  -5   3  25      254.95      201.91     43.33 o 
  -4   3  25      651.77      630.19     43.21 o 
  -3   3  25        0.31      -28.45     27.38 o 
  -2   3  25      278.82      310.67     32.61 o 
  -1   3  25      209.46      249.87     29.69 o 
   0   3  25        2.20       11.13     21.29 o 
   1   3  25       92.33       79.83     20.85 o 
   2   3  25       10.42      -29.08     19.39 o 
   3   3  25      104.22       91.02     31.55 o 
   4   3  25      208.91      211.32     49.29 o 
   5   3  25      123.66      134.29     48.57 o 
   6   3  25       20.18       -7.23     78.22 o 
  -8   4  25       83.72       35.71     39.76 o 
  -7   4  25      195.26      191.43     47.86 o 
  -6   4  25      176.77      190.72     47.38 o 
  -5   4  25       31.38       28.17     25.34 o 
  -4   4  25       20.50       15.32     22.64 o 
  -3   4  25      874.06      931.90     45.66 o 
  -2   4  25        6.62      -20.46     22.30 o 
  -1   4  25       31.75       21.21     23.34 o 
   0   4  25        0.06       -8.34     22.10 o 
   1   4  25      285.71      344.03     53.33 o 
   2   4  25       18.58       31.72     20.99 o 
   3   4  25       23.71       13.10     21.18 o 
   4   4  25       86.39       57.25     22.24 o 
   5   4  25      938.56     1019.74     72.74 o 
   6   4  25        0.00      -41.01     27.34 o 
  -7   5  25      217.25      269.53     53.57 o 
  -6   5  25      209.38      297.38     56.19 o 
  -5   5  25       41.96       24.17     29.14 o 
  -4   5  25     1563.84     1701.10     93.57 o 
  -3   5  25     3096.28     3524.66    115.51 o 
  -2   5  25      137.69      145.77     28.06 o 
  -1   5  25        1.25      -19.44     29.17 o 
   0   5  25        2.43      -18.71     22.78 o 
   1   5  25        2.14       -5.65     23.36 o 
   2   5  25        1.00      -27.82     23.49 o 
   3   5  25       27.78       13.14     22.25 o 
   4   5  25       59.95       18.53     29.64 o 
   5   5  25      590.32      587.45     39.67 o 
  -6   6  25      779.04      810.66     46.68 o 
  -5   6  25        9.71       16.39     53.69 o 
  -4   6  25       91.72       68.16     27.84 o 
  -3   6  25     1157.23     1321.77     89.05 o 
  -2   6  25       86.32       89.36     27.85 o 
  -1   6  25        0.39       -6.96     24.74 o 
   0   6  25        0.01       12.89     24.20 o 
   1   6  25       21.39      -10.83     25.33 o 
   2   6  25       23.79       20.36     26.81 o 
   3   6  25       11.08       -4.52     35.48 o 
  -4   7  25       75.39       62.83     38.81 o 
  -3   7  25        4.43        4.75     25.23 o 
  -2   7  25       53.62       42.43     37.14 o 
  -1   7  25        0.00       -5.67     25.80 o 
   0   7  25        2.15       16.41     25.38 o 
   1   7  25        0.18        0.94     26.17 o 
  -9   0  26      552.30      521.91     56.19 o 
  -8   0  26       12.15      -44.76     38.33 o 
  -7   0  26      454.66      524.77     55.00 o 
  -6   0  26       79.74       96.67     41.19 o 
  -5   0  26        0.51        8.81     37.14 o 
  -4   0  26        0.71      -15.48     34.76 o 
  -3   0  26        8.38       10.48     33.10 o 
  -2   0  26      783.77      916.92     65.00 o 
  -1   0  26      459.37      405.48     40.24 o 
   0   0  26       16.87       35.24     30.71 o 
   1   0  26       88.26      112.14     49.52 o 
   2   0  26        2.29       35.71     45.00 o 
   3   0  26       59.52       96.43     44.52 o 
   4   0  26        0.33       24.76     44.29 o 
   5   0  26      239.88      299.05     60.00 o 
   6   0  26      187.04      234.05     60.72 o 
  -9   1  26       35.64        5.69     30.64 o 
  -8   1  26        4.44        3.82     28.26 o 
  -7   1  26       20.50        7.03     26.65 o 
  -6   1  26       91.42       84.22     27.01 o 
  -5   1  26        0.80       -3.21     24.92 o 
  -4   1  26        0.15       12.14     34.29 o 
  -3   1  26      104.21      135.00     41.19 o 
  -2   1  26     1179.42     1303.63     54.57 o 
  -1   1  26        6.54       54.03     23.66 o 
   0   1  26       10.03       11.85     19.67 o 
   1   1  26       15.06      -27.15     23.38 o 
   2   1  26       10.19       24.05     41.43 o 
   3   1  26        0.22        6.71     30.12 o 
   4   1  26        2.05      -38.48     32.05 o 
   5   1  26       47.07       74.93     34.85 o 
   6   1  26      679.00      576.19     46.64 o 
  -8   2  26        0.26       15.71     40.71 o 
  -7   2  26        0.02        0.71     37.38 o 
  -6   2  26      141.25      138.10     43.10 o 
  -5   2  26      149.30      174.53     45.00 o 
  -4   2  26       68.38       68.10     34.76 o 
  -3   2  26        1.22       -5.13     24.38 o 
  -2   2  26      376.95      422.86     55.12 o 
  -1   2  26       40.02       36.07     23.10 o 
   0   2  26        0.48        2.68     23.04 o 
   1   2  26        1.56        9.28     21.93 o 
   2   2  26       10.57       29.69     27.73 o 
   3   2  26       29.85        5.99     26.75 o 
   4   2  26       54.99       78.48     33.93 o 
   5   2  26       25.63       27.11     34.77 o 
   6   2  26     1117.63     1015.37     59.59 o 
  -8   3  26        0.36       33.10     40.24 o 
  -7   3  26      120.80      107.14     42.62 o 
  -6   3  26      160.49      129.53     44.76 o 
  -5   3  26      452.78      410.24     58.33 o 
  -4   3  26     1064.84     1087.39     76.67 o 
  -3   3  26        1.50       -7.92     24.78 o 
  -2   3  26      277.05      331.54     42.62 o 
  -1   3  26       19.19        6.12     22.54 o 
   0   3  26        7.82       -5.90     22.64 o 
   1   3  26        7.14       -1.57     22.13 o 
   2   3  26        0.00       23.77     20.63 o 
   3   3  26       64.43       25.39     21.29 o 
   4   3  26      608.93      631.24     40.90 o 
   5   3  26       38.72       -2.79     41.07 o 
  -7   4  26        2.98       39.52     40.24 o 
  -6   4  26        8.30        2.38     35.00 o 
  -5   4  26      830.81      760.25     65.48 o 
  -4   4  26     2270.45     2603.21     91.27 o 
  -3   4  26      375.22      446.96     69.29 o 
  -2   4  26        0.26      -10.12     24.33 o 
  -1   4  26       64.05       23.92     24.58 o 
   0   4  26        0.39       14.41     23.83 o 
   1   4  26        3.86       14.39     23.28 o 
   2   4  26        1.39       10.51     28.81 o 
   3   4  26       13.31       10.96     21.67 o 
   4   4  26     1367.78     1259.95     58.11 o 
  -6   5  26       27.48        0.24     41.91 o 
  -5   5  26      359.78      416.38     42.14 o 
  -4   5  26     8495.23     9243.21    386.67 o 
  -3   5  26      144.38      141.61     29.99 o 
  -2   5  26       37.69       45.40     27.10 o 
  -1   5  26      108.60       49.29     29.76 o 
   0   5  26      193.45      142.52     30.14 o 
   1   5  26       37.01       33.19     26.03 o 
   2   5  26        4.59      -18.19     25.00 o 
   3   5  26        0.25       -4.66     26.84 o 
  -4   6  26       10.62      -18.42     27.71 o 
  -3   6  26       44.40       49.79     28.29 o 
  -2   6  26        0.01      -31.77     24.81 o 
  -1   6  26        8.96        2.56     27.56 o 
   0   6  26       31.64       36.21     32.74 o 
   1   6  26        6.54      -33.25     26.42 o 
  -7   1  27      701.01      783.48     60.72 o 
  -6   1  27       62.71       55.91     27.73 o 
  -5   1  27        0.01      -45.24     36.19 o 
  -4   1  27        6.52      -13.10     35.95 o 
  -3   1  27        3.49      -23.57     37.62 o 
  -2   1  27        7.56        7.38     36.43 o 
  -1   1  27        5.42       -6.88     22.93 o 
   0   1  27       99.47       39.52     33.10 o 
   1   1  27       49.86       -5.51     30.24 o 
   2   1  27       26.47       31.43     46.43 o 
   3   1  27        0.15      -23.77     32.37 o 
   4   1  27        0.03       20.48     33.81 o 
  -7   2  27       69.73      113.33     46.19 o 
  -6   2  27       67.34       43.81     40.48 o 
  -5   2  27       61.88       29.76     37.62 o 
  -4   2  27       24.37       23.57     38.81 o 
  -3   2  27        8.48      -12.14     32.86 o 
  -2   2  27        0.03       10.84     30.95 o 
  -1   2  27        9.64       10.74     24.10 o 
   0   2  27        0.24      -28.80     22.23 o 
   1   2  27       40.62       34.63     30.50 o 
   2   2  27        8.92       66.25     28.43 o 
   3   2  27       17.39      -30.02     27.63 o 
   4   2  27       41.23       82.62     50.24 o 
  -6   3  27       32.00       10.48     39.05 o 
  -5   3  27      488.46      536.20     66.91 o 
  -4   3  27      541.12      473.10     54.76 o 
  -3   3  27        3.75      -32.42     24.58 o 
  -2   3  27       53.26       22.10     27.17 o 
  -1   3  27        1.22      -26.97     24.14 o 
   0   3  27       46.44       30.84     28.93 o 
   1   3  27        6.19        4.73     24.50 o 
   2   3  27        1.34       -4.86     22.60 o 
   3   3  27      212.86      241.96     48.81 o 
  -5   4  27     2532.29     2672.65    140.72 o 
  -4   4  27        0.00      -20.87     27.31 o 
  -3   4  27       70.06        3.54     30.12 o 
  -2   4  27      143.61      112.91     30.12 o 
  -1   4  27       14.01       28.01     27.69 o 
   0   4  27        0.00       10.43     25.00 o 
   1   4  27        0.55        5.23     25.92 o 
   2   4  27        0.26       16.60     25.37 o 
  -3   5  27      139.78      131.33     34.05 o 
  -2   5  27      463.55      522.73     38.37 o 
  -1   5  27        3.99       -4.35     26.03 o 
   0   5  27       12.72      -24.41     27.14 o 
  -6   0  28        7.97       25.71     41.91 o 
  -5   0  28        0.89      -12.38     38.10 o 
  -4   0  28      224.08      240.96     50.00 o 
  -3   0  28        1.32        9.76     38.10 o 
   0   0  28      489.44      454.77     46.19 o 
   1   0  28        7.33       -2.62     33.57 o 
   2   0  28        1.79       29.29     50.48 o 
  -5   1  28        3.81       -2.14     40.00 o 
  -4   1  28        1.23       -5.95     39.76 o 
  -3   1  28        0.53        7.14     38.10 o 
  -2   1  28        1.53      -13.33     38.33 o 
  -1   1  28        0.30        1.18     34.52 o 
   0   1  28       12.39       19.52     36.43 o 
   1   1  28      158.85      199.29    119.41 o 
   2   1  28        0.07      -13.95     27.50 o 
  -5   2  28        3.94      -35.00     39.52 o 
  -4   2  28        0.48      -25.95     40.24 o 
  -3   2  28       12.95      -19.52     37.86 o 
  -2   2  28        1.31      -14.39     27.50 o 
  -1   2  28       21.85       -8.73     26.34 o 
   0   2  28       44.28       19.98     25.59 o 
   1   2  28       42.85       60.24     38.33 o 
   2   2  28        0.84       -3.81     27.36 o 
  -4   3  28      284.67      305.48     57.86 o 
  -3   3  28       38.52      -41.43     38.57 o 
  -2   3  28        5.55       -7.32     26.18 o 
  -1   3  28      149.04      171.08     31.37 o 
   0   3  28      130.38      115.23     28.75 o 
   1   3  28       17.31       20.08     26.16 o 
                                                 
